# Supplementary material for: Integrating Complex Permittivity Measurements with Histological Analysis for Advanced Tissue Characterization
Source: Sensors (Basel). 2025 Apr 21;25(8):2626. doi: 10.3390/s25082626 (PMC12030891; doi:10.3390/s25082626)
Supplement: Supplementary file 1 [file sensors-25-02626-s001.zip]

Archive with 47 entries (47 files):
- Fat_necrotic_e''.ods
- Fat_standard_e'.ods
- Fat_standard_e''.ods
- Heart_standard_e'.ods
- Heart_standard_e''.ods
- KidneyCortex_necrotic_e'.ods
- KidneyCortex_necrotic_e''.ods
- KidneyCortex_standard_e'.ods
- KidneyCortex_standard_e''.ods
- KidneyMedula_necrotic_e'.ods
- KidneyMedula_necrotic_e''.ods
- KidneyMedula_standard_e'.ods
- KidneyMedula_standard_e''.ods
- Liver_fatty_e'.ods
- Liver_fatty_e''.ods
- Liver_necrotic_e'.ods
- Liver_necrotic_e''.ods
- Liver_standard_e'.ods
- Liver_standard_e''.ods
- Lung_fibrotic_e'.ods
- Lung_fibrotic_e''.ods
- Lung_standard_e'.ods
- Lung_standard_e''.ods
- Pancreas_standard_e'.ods
- Pancreas_standard_e''.ods
- README.txt
- SalivaryGland_fatty_e'.ods
- SalivaryGland_fatty_e''.ods
- SalivaryGland_standard_e'.ods
- SalivaryGland_standard_e''.ods
- SkeletalMuscle_fatty_e'.ods
- SkeletalMuscle_fatty_e''.ods
- SkeletalMuscle_standard_e'.ods
- SkeletalMuscle_standard_e''.ods
- Spleen_necrotic_e'.ods
- Spleen_necrotic_e''.ods
- Spleen_standard_e'.ods
- Spleen_standard_e''.ods
- Thyroid_standard_e'.ods
- Thyroid_standard_e''.ods
- Tongue_standard_e'.ods
- Tongue_standard_e''.ods
- BrainGreyMatter_standard_e'.ods
- BrainGreyMatter_standard_e''.ods
- BrainWhiteMatter_standard_e'.ods
- BrainWhiteMatter_standard_e''.ods
- Fat_necrotic_e'.ods
