# Supplementary material for: Integrating Complex Permittivity Measurements with Histological Analysis for Advanced Tissue Characterization
Source: Sensors (Basel). 2025 Apr 21;25(8):2626. doi: 10.3390/s25082626 (PMC12030891; doi:10.3390/s25082626)
Supplement: Supplementary file 1 [file sensors-25-02626-s001.zip › Fat_necrotic_e''.ods]

## Sheet: IMAGINARY
frequency (Hz)	sample code
	1	3	7	9	13
2,00E+08	17,59615	12,18745	14,68352	-0,0333877	-1,06354
2,23E+08	16,19035	11,28565	13,50478	1,932565	5,76211
2,47E+08	15,0378	10,64145	12,43024	3,65829	14,5624
2,70E+08	13,69595	9,66692	11,433705	2,25553	8,31438
2,94E+08	12,4332	8,715395	10,345675	0,1362665	-0,296169
3,17E+08	11,4794	8,268485	9,20947	0,873426	2,0994
3,54E+08	10,723765	7,751185	8,583285	2,712225	10,4511
3,91E+08	9,482255	6,79432	7,586735	0,2397405	0,27371
4,28E+08	8,7869	6,3952	7,06985	1,385325	4,72252
4,65E+08	8,402265	6,21923	6,72187	1,667275	6,31375
5,02E+08	7,59421	5,54624	5,883495	0,130493	-0,207743
5,61E+08	7,154615	5,302195	5,513045	1,6206	6,16159
6,20E+08	6,47863	4,783535	5,006825	0,6651055	1,98179
6,79E+08	6,03271	4,463	4,620085	0,7502525	2,32988
7,37E+08	5,727315	4,271785	4,40234	1,34278	4,79751
7,96E+08	5,16741	3,853945	3,880135	0,1988145	0,0811891
8,89E+08	4,75711	3,56515	3,566175	0,3667105	0,728451
9,82E+08	4,41791	3,356895	3,306445	0,5612785	1,58697
1,08E+09	4,218515	3,20324	3,15061	0,7138085	2,25808
1,17E+09	4,006775	3,0555	2,99958	0,881826	2,91531
1,26E+09	3,741555	2,89843	2,799625	0,9876815	3,44412
1,41E+09	3,36624	2,56164	2,50406	0,2119015	0,199158
1,56E+09	3,283755	2,564395	2,43799	0,8710015	2,94243
1,70E+09	3,06415	2,330255	2,282515	0,240858	0,192794
1,85E+09	2,969085	2,31439	2,21947	0,8027685	2,58679
2,00E+09	2,716335	2,1448	2,012895	0,2641305	0,325467
2,23E+09	2,64579	2,05178	1,98207	0,470831	1,20668
2,47E+09	2,53111	2,016515	1,89438	0,6572145	1,79221
2,70E+09	2,381175	1,881235	1,81199	0,2740785	0,340356
2,94E+09	2,348375	1,85041	1,789925	0,453039	1,00158
3,17E+09	2,27595	1,798855	1,739875	0,5626395	1,29535
3,54E+09	2,198125	1,718	1,71277	0,464191	0,951736
3,91E+09	2,124205	1,68307	1,673365	0,3644765	0,325025
4,28E+09	2,08572	1,664375	1,681285	0,5428235	0,86543
4,65E+09	2,10492	1,650845	1,716155	0,5462245	0,865282
5,02E+09	2,03168	1,635655	1,671595	0,463473	0,409673
5,61E+09	1,99067	1,62124	1,71809	0,5165545	0,423025
6,20E+09	1,98891	1,660605	1,752895	0,5695535	0,514955
6,79E+09	2,0493	1,656825	1,798435	0,6157865	0,524214
7,37E+09	2,08319	1,672635	1,875365	0,645823	0,495012
7,96E+09	2,095005	1,674865	1,909165	0,7237675	0,644991
8,89E+09	2,122365	1,685525	1,980055	0,7201435	0,362207
9,82E+09	2,18189	1,707815	2,08941	0,7610735	0,339374
1,08E+10	2,22771	1,76278	2,193335	0,785088	0,523303
1,17E+10	2,248425	1,77546	2,225835	0,76063	0,449759
1,26E+10	2,2603	1,772985	2,299035	0,786447	0,513864
1,41E+10	2,28751	1,79714	2,357525	0,823351	0,406067
1,56E+10	2,33656	1,865125	2,467715	0,7417755	0,486884
1,70E+10	2,361225	1,82708	2,505525	0,726535	0,384922
1,85E+10	2,34891	1,83705	2,51567	0,7488935	0,775429
2,00E+10	2,337155	1,81753	2,534985	0,6253725	0,421141
