# Supplementary material for: Integrating Complex Permittivity Measurements with Histological Analysis for Advanced Tissue Characterization
Source: Sensors (Basel). 2025 Apr 21;25(8):2626. doi: 10.3390/s25082626 (PMC12030891; doi:10.3390/s25082626)
Supplement: Supplementary file 1 [file sensors-25-02626-s001.zip › Fat_standard_e'.ods]

## Sheet: REAL
frequency (Hz)	Sample code
	2	4	5	6	10	11	12	14	B21-28-1	B21_23	16	17_1
2,00E+08	3,94765	3,624135	4,325905	6,67622	4,18033	4,57787	2,36721	4,97413	3,98986	4,9155	6,673735	3,21325
2,23E+08	3,759035	3,048675	4,08487	6,2459	4,273045	4,4839	2,38171	4,00635	3,932343333	5,0475	6,865175	3,15158
2,47E+08	3,953585	3,43914	4,31553	6,745545	4,363875	4,71732	2,44868	4,73701	4,179273333	5,0555	7,316945	3,1728
2,70E+08	4,17551	4,08161	4,609435	7,270825	4,317295	4,76672	2,35601	5,90221	4,206836667	5,0453	7,469	3,21265
2,94E+08	3,992245	3,70843	4,50028	7,041015	4,39808	4,6403	2,42227	5,42854	4,137916667	5,0002	7,43715	3,34283
3,17E+08	3,85439	3,24868	4,31601	6,543415	4,439335	4,57906	2,42173	4,48832	4,08772	5,0590	7,7798	3,37937
3,54E+08	4,09284	3,73307	4,534095	7,032805	4,47738	4,75808	2,41329	5,34173	4,235143333	5,1199	8,13894	3,28907
3,91E+08	4,098855	3,88762	4,61641	7,157695	4,505825	4,80541	2,47443	5,67009	4,239653333	5,1126	8,09412	3,33777
4,28E+08	3,899495	3,314705	4,406865	6,71438	4,506125	4,67783	2,40459	4,67443	4,238303333	5,2224	8,05409	3,30229
4,65E+08	4,19789	3,94708	4,766625	7,32487	4,55357	4,8613	2,48191	5,73565	4,331423333	5,2198	8,268085	3,29813
5,02E+08	4,048	3,692815	4,619755	7,037555	4,58539	4,79335	2,52423	5,37566	4,325676667	5,2272	8,30049	3,38937
5,61E+08	4,191135	3,82765	4,75305	7,19568	4,561875	4,86173	2,52356	5,64866	4,343273333	5,2127	8,409915	3,33728
6,20E+08	4,007635	3,535275	4,565765	6,88469	4,618895	4,76286	2,51756	5,09655	4,292923333	5,2253	8,298305	3,38048
6,79E+08	4,175275	3,96821	4,725605	7,21555	4,583335	4,88533	2,53385	5,78966	4,34225	5,2293	8,451285	3,4019
7,37E+08	4,00404	3,55783	4,549695	6,919335	4,57662	4,79131	2,46884	5,19548	4,277676667	5,1964	8,35247	3,41488
7,96E+08	4,086595	3,79613	4,636785	7,050205	4,612795	4,86161	2,54581	5,54022	4,33211	5,2213	8,44271	3,38894
8,89E+08	4,11965	3,834215	4,6614	7,09259	4,570675	4,8451	2,53202	5,63559	4,353466667	5,2176	8,452595	3,37096
9,82E+08	4,148015	3,846295	4,63935	7,076685	4,57176	4,87319	2,55252	5,68331	4,33695	5,2169	8,42889	3,36763
1,08E+09	4,15048	3,86919	4,66776	7,130845	4,54834	4,86442	2,54498	5,69185	4,313636667	5,1994	8,4263	3,34712
1,17E+09	4,145045	3,856775	4,668795	7,09062	4,529755	4,84144	2,51419	5,659	4,281313333	5,1455	8,41091	3,3571
1,26E+09	4,126165	3,77431	4,613865	7,00477	4,518075	4,83371	2,53115	5,63038	4,26875	5,1794	8,343775	3,34062
1,41E+09	4,01012	3,61979	4,50611	6,825465	4,519565	4,76563	2,5078	5,33948	4,242436667	5,1883	8,248505	3,36218
1,56E+09	4,11528	3,703835	4,567065	6,894485	4,491765	4,81137	2,52451	5,4748	4,247783333	5,1707	8,31546	3,3269
1,70E+09	3,98905	3,62116	4,49915	6,79107	4,479625	4,73417	2,50087	5,3267	4,20863	5,1226	8,210645	3,34761
1,85E+09	3,998065	3,60698	4,46301	6,77581	4,40229	4,69518	2,48275	5,34615	4,169506667	5,0657	8,2024	3,29826
2,00E+09	4,00876	3,661775	4,46267	6,742495	4,43963	4,72305	2,4944	5,42696	4,177283333	5,0738	8,1298	3,32574
2,23E+09	3,968825	3,520465	4,415605	6,61488	4,41177	4,68538	2,47457	5,18623	4,148676667	5,1115	8,090675	3,30519
2,47E+09	4,003145	3,60949	4,400085	6,65665	4,35324	4,66213	2,45605	5,34921	4,097573333	4,9996	8,097015	3,26004
2,70E+09	3,93965	3,573925	4,35197	6,567125	4,36986	4,6514	2,45206	5,25766	4,104386667	4,9886	8,014245	3,2809
2,94E+09	3,90591	3,47818	4,3174	6,481995	4,329335	4,60208	2,42607	5,11606	4,06535	5,0031	7,94289	3,26143
3,17E+09	3,955215	3,538315	4,30151	6,487735	4,279815	4,60886	2,43873	5,25363	4,039776667	4,9306	7,951925	3,22026
3,54E+09	3,90167	3,4534	4,250475	6,363045	4,26609	4,56844	2,42566	5,08686	4,021033333	4,9442	7,8578	3,2299
3,91E+09	3,83034	3,419225	4,195135	6,292885	4,24856	4,5327	2,41651	5,09123	3,971626667	4,8544	7,77558	3,22094
4,28E+09	3,888315	3,519875	4,22045	6,3193	4,207175	4,52648	2,40476	5,15877	3,976136667	4,8746	7,74951	3,18669
4,65E+09	3,816995	3,371735	4,1208	6,170365	4,151035	4,46361	2,37066	4,98345	3,90384	4,8144	7,68117	3,16715
5,02E+09	3,80335	3,39771	4,13135	6,1068	4,17282	4,47956	2,38987	4,98744	3,93401	4,8161	7,610255	3,18717
5,61E+09	3,78574	3,389975	4,08827	6,05871	4,16213	4,43924	2,36796	4,94375	3,90421	4,7856	7,51067	3,18713
6,20E+09	3,78007	3,363155	4,03782	5,995035	4,09313	4,4108	2,38522	4,97382	3,8535	4,7359	7,435195	3,1513
6,79E+09	3,75256	3,310045	3,98535	5,897195	4,0366	4,3702	2,33377	4,88471	3,798453333	4,6995	7,399745	3,12086
7,37E+09	3,723925	3,285815	3,952725	5,83167	4,000255	4,34551	2,31118	4,8407	3,782933333	4,6459	7,318205	3,11024
7,96E+09	3,70909	3,2687	3,92453	5,7647	3,99185	4,34157	2,31418	4,84121	3,77169	4,6029	7,19489	3,1146
8,89E+09	3,70746	3,27577	3,8932	5,68139	3,933	4,29902	2,30153	4,77859	3,74543	4,6074	7,094095	3,09947
9,82E+09	3,67182	3,2736	3,866555	5,58435	3,946375	4,30006	2,29123	4,69559	3,724073333	4,5949	6,98281	3,11474
1,08E+10	3,602065	3,14967	3,770095	5,44787	3,8699	4,22262	2,25582	4,57463	3,678523333	4,4888	6,858255	3,0741
1,17E+10	3,622835	3,166635	3,76159	5,3941	3,835435	4,2057	2,27798	4,54557	3,636766667	4,4975	6,757315	3,09291
1,26E+10	3,630275	3,16879	3,755025	5,321115	3,84006	4,22217	2,29485	4,52485	3,652256667	4,5054	6,65532	3,10914
1,41E+10	3,605395	3,23736	3,757885	5,300495	3,817015	4,21058	2,28006	4,62545	3,664836667	4,4189	6,469585	3,12205
1,56E+10	3,613175	3,0926	3,674875	5,084755	3,748675	4,15703	2,27152	4,38304	3,578963333	4,4009	6,358885	3,07705
1,70E+10	3,54601	3,169625	3,67764	5,07025	3,73932	4,13685	2,28474	4,46111	3,59433	4,3124	6,214875	3,13801
1,85E+10	3,52349	3,131885	3,648885	4,97725	3,72554	4,11142	2,28166	4,39513	3,56626	4,2538	6,07499	3,13532
2,00E+10	3,57986	3,04975	3,60024	4,87585	3,66328	4,08491	2,25836	4,2435	3,513733333	4,2658	6,01022	3,11205
