# Supplementary material for: Integrating Complex Permittivity Measurements with Histological Analysis for Advanced Tissue Characterization
Source: Sensors (Basel). 2025 Apr 21;25(8):2626. doi: 10.3390/s25082626 (PMC12030891; doi:10.3390/s25082626)
Supplement: Supplementary file 1 [file sensors-25-02626-s001.zip › Fat_standard_e''.ods]

## Sheet: IMAGINARY
frequency (Hz)	Sample Code
	2	4	5	6	10	11	12	14	B21-28	B21_23	16	17_1
2,00E+08	2,645465	1,356245	2,367385	3,84742	3,733635	2,59368	0,66466	3,19006	2,818286667	3,008713333	10,282375	1,28194
2,23E+08	2,89103	2,389925	2,704595	4,51384	3,499285	2,85902	0,658987	4,97355	2,84235	2,79979	9,734455	1,04184
2,47E+08	3,041965	3,56382	3,10115	5,2067	3,30262	2,92506	0,742888	6,74795	2,945603333	2,551885417	9,267775	1,12187
2,70E+08	2,62958	2,66026	2,62185	4,308645	3,13198	2,59976	0,646744	5,03112	2,63964	2,536314167	8,18291	1,04262
2,94E+08	2,093025	1,19287	1,895025	3,065575	2,871375	2,08704	0,559095	2,63889	2,2344	2,289077083	7,334175	0,984886
3,17E+08	2,195345	1,552825	2,008355	3,200415	2,75776	2,16926	0,597011	3,1712	2,17964	2,225218917	7,45394	0,908627
3,54E+08	2,45651	2,707925	2,40357	3,983665	2,63758	2,4217	0,619735	5,04588	2,222486667	2,038505917	6,93392	0,88254
3,91E+08	1,788435	1,09773	1,623885	2,55241	2,38439	1,78393	0,597938	2,29005	1,816483333	1,9059885	6,04772	0,89122
4,28E+08	1,918285	1,710895	1,851175	3,00193	2,210065	1,91385	0,488925	3,39826	1,899583333	1,800102417	5,91138	0,799648
4,65E+08	1,904985	1,93715	1,87911	2,98335	2,137785	1,87879	0,504728	3,57943	1,824376667	1,695041417	5,420425	0,761329
5,02E+08	1,56785	0,880959	1,38585	2,1143	1,99276	1,56777	0,500324	1,7955	1,576476667	1,665882417	4,96056	0,735417
5,61E+08	1,796725	1,78663	1,690345	2,69097	1,895945	1,66189	0,497234	3,29731	1,622783333	1,516918667	4,71274	0,676116
6,20E+08	1,50454	1,12913	1,36704	2,132265	1,68465	1,42496	0,445345	2,12534	1,444543333	1,47047125	4,240825	0,624602
6,79E+08	1,423015	1,147445	1,33898	2,07765	1,646595	1,39977	0,446107	2,07755	1,368036667	1,389567083	3,92164	0,653684
7,37E+08	1,498735	1,49842	1,44172	2,307585	1,52283	1,42792	0,444709	2,67057	1,345413333	1,288748833	3,797525	0,560215
7,96E+08	1,19077	0,718225	1,0984	1,63438	1,489035	1,19342	0,382039	1,38782	1,17471	1,253899167	3,44756	0,578312
8,89E+08	1,1219215	0,7843145	1,079835	1,623175	1,37458	1,13532	0,358689	1,4544	1,11283	1,185547833	3,17091	0,56152
9,82E+08	1,0970785	0,8792255	1,060055	1,654845	1,3107	1,11308	0,376378	1,59766	1,090926667	1,121854583	2,976155	0,526728
1,08E+09	1,103667	0,950225	1,05004	1,648895	1,222675	1,06367	0,359911	1,70515	1,05482	1,052378083	2,837545	0,500729
1,17E+09	1,0820475	1,02388	1,09134	1,69275	1,169105	1,07587	0,346269	1,81352	1,026633333	1,020262417	2,700385	0,464467
1,26E+09	1,061286	1,085535	1,09676	1,705645	1,129075	1,06444	0,340708	1,88069	0,990590333	0,941518583	2,53589	0,429463
1,41E+09	0,827966	0,531916	0,817265	1,28102	1,006643	0,856266	0,318112	0,997096	0,835447333	0,925118833	2,25648	0,39852
1,56E+09	0,916704	0,9551985	0,986554	1,56916	0,983116	0,934208	0,324525	1,67967	0,902725	0,88789825	2,225105	0,394193
1,70E+09	0,7709045	0,5332085	0,78484	1,203915	0,9447555	0,822447	0,276029	0,922018	0,798265333	0,9066635	2,05911	0,363208
1,85E+09	0,843964	0,850884	0,9087275	1,459135	0,8916865	0,867277	0,294042	1,48261	0,818117	0,81691225	2,049885	0,339921
2,00E+09	0,6660665	0,4722375	0,7224435	1,14639	0,846823	0,731328	0,272889	0,874969	0,728972	0,782896083	1,862555	0,34843
2,23E+09	0,7174255	0,585738	0,753999	1,22656	0,792159	0,749264	0,259664	1,07691	0,707826667	0,777082167	1,801175	0,298615
2,47E+09	0,6838355	0,6770365	0,800503	1,30494	0,7936105	0,74697	0,258814	1,20117	0,723572667	0,76007725	1,7218	0,300174
2,70E+09	0,5758805	0,3950835	0,649884	1,073265	0,7224295	0,636609	0,239446	0,801363	0,614542333	0,685584333	1,62535	0,263148
2,94E+09	0,6087225	0,5032145	0,6948485	1,153885	0,6779995	0,642524	0,226352	0,931007	0,616413667	0,714740083	1,6306	0,242022
3,17E+09	0,6047345	0,564584	0,7061505	1,18158	0,7067025	0,662155	0,240724	0,990927	0,614593	0,681742667	1,556285	0,252233
3,54E+09	0,558793	0,442288	0,643364	1,123355	0,6273985	0,601127	0,2136	0,876807	0,568234667	0,665490167	1,527045	0,207471
3,91E+09	0,4781095	0,341865	0,591031	1,0408305	0,640853	0,580496	0,195038	0,740237	0,544081667	0,647703833	1,48593	0,206236
4,28E+09	0,469166	0,4291235	0,626857	1,11414	0,6171785	0,576413	0,204547	0,858126	0,548328333	0,625100083	1,449625	0,208375
4,65E+09	0,493744	0,41385	0,619918	1,123515	0,584508	0,566445	0,19321	0,829726	0,525039667	0,6443225	1,468945	0,160133
5,02E+09	0,422604	0,3525675	0,578167	1,043825	0,5585315	0,542976	0,183792	0,717433	0,524231333	0,66015725	1,4578	0,181326
5,61E+09	0,375997	0,333487	0,5550385	1,07778	0,5634655	0,544742	0,169829	0,735438	0,493879667	0,610572917	1,459445	0,120749
6,20E+09	0,3649395	0,3367955	0,5426775	1,089135	0,548069	0,542053	0,157882	0,751155	0,500464333	0,60975175	1,43783	0,132095
6,79E+09	0,3908775	0,3090945	0,532079	1,105685	0,530697	0,517524	0,152826	0,739344	0,469832	0,608830917	1,46845	0,116658
7,37E+09	0,4101395	0,303038	0,5283275	1,10837	0,5182845	0,528141	0,156085	0,736909	0,470372	0,625302167	1,514365	0,0895731
7,96E+09	0,423279	0,323188	0,5453085	1,134115	0,5138585	0,537267	0,161411	0,793062	0,463792333	0,654396167	1,535165	0,0859336
8,89E+09	0,38431	0,2636865	0,517534	1,12471	0,506404	0,525249	0,160774	0,728031	0,464783333	0,667737083	1,58556	0,0750316
9,82E+09	0,3883255	0,2824375	0,537455	1,15309	0,5245885	0,56078	0,148813	0,75761	0,480103333	0,722918333	1,661835	0,0739558
1,08E+10	0,415325	0,28639	0,5430445	1,192135	0,528321	0,580372	0,138807	0,818947	0,486078333	0,750422917	1,715825	0,0538145
1,17E+10	0,3964875	0,275262	0,5160735	1,18544	0,514253	0,564673	0,138763	0,792948	0,478211333	0,729367	1,74998	0,0527019
1,26E+10	0,399123	0,2906985	0,52244	1,225435	0,532538	0,614891	0,145962	0,851756	0,497651333	0,796328333	1,809985	0,0622055
1,41E+10	0,4012635	0,2758205	0,501658	1,220175	0,5335035	0,612103	0,149927	0,831838	0,500074667	0,861339667	1,849005	0,0853441
1,56E+10	0,4398055	0,300821	0,535791	1,28226	0,562928	0,6824	0,145846	0,885125	0,538087667	0,92996725	1,94153	0,0791323
1,70E+10	0,478499	0,2584235	0,5160935	1,243845	0,5211775	0,67988	0,130258	0,854096	0,520244	0,9858445	1,96554	0,0295116
1,85E+10	0,428877	0,347563	0,5559435	1,309345	0,582408	0,740031	0,149471	0,997419	0,589607667	0,980398583	1,988025	0,0953238
2,00E+10	0,4273255	0,272397	0,5238255	1,258765	0,568845	0,746718	0,147882	0,910351	0,583218	1,018174583	2,01917	0,0814812
