# Supplementary material for: Integrating Complex Permittivity Measurements with Histological Analysis for Advanced Tissue Characterization
Source: Sensors (Basel). 2025 Apr 21;25(8):2626. doi: 10.3390/s25082626 (PMC12030891; doi:10.3390/s25082626)
Supplement: Supplementary file 1 [file sensors-25-02626-s001.zip › Heart_standard_e'.ods]

## Sheet: REAL
Frequency (Hz)	sample code
	1	3	4	5	6	7	8	9	10	11	12	13	14	15	16	18
2,00E+08	56,05775	61,67375	56,9774	64,4704	62,61525	71,9935	69,833	65,40565	68,78775	67,89155	70,5116	72,21685	58,97015	64,7655	70,36795	68,6308
2,23E+08	54,87645	60,58605	55,7241	63,24055	61,6422	70,7556	65,66235	63,8726	67,08425	66,78635	69,51795	68,6548	57,44055	63,4297	69,27855	67,4085
2,47E+08	54,3359	60,16605	56,2331	63,15435	61,3219	70,3818	62,6026	63,5185	67,71595	66,063	68,7426	70,8449	58,4326	63,0013	68,8249	67,2062
2,70E+08	53,3911	59,27895	56,37245	62,42345	60,737	69,4984	59,52515	63,0121	67,5092	65,2006	68,103	71,62475	58,97165	62,1586	67,98385	66,80665
2,94E+08	52,7798	58,91095	55,46245	61,90325	60,3314	69,00605	57,0739	62,1049	66,2255	64,76785	67,801	68,55415	57,5363	61,70975	67,45775	66,06035
3,17E+08	52,2319	58,2809	54,12545	60,98595	59,9262	68,43765	55,1837	61,1906	64,8447	64,19905	67,30105	65,4836	56,07095	60,899	67,14735	64,9797
3,54E+08	51,89595	57,76195	54,6076	60,9448	59,5497	67,926	52,9361	61,0208	65,4376	63,71245	66,76445	67,69525	57,1044	60,57105	66,8548	64,90695
3,91E+08	51,2356	57,3554	54,3547	60,50665	59,13805	67,46585	50,7611	60,46695	64,78415	63,26575	66,43625	66,64625	56,63315	60,055	66,38425	64,4487
4,28E+08	50,68805	58,01715	53,17315	59,65225	58,44895	66,76115	48,98825	59,54815	63,4207	62,6667	65,8596	63,7575	55,224	59,6627	65,80775	63,5512
4,65E+08	51,2106	57,2916	53,97685	61,08585	59,3532	67,3546	47,47055	60,17755	64,67215	62,4535	65,66455	67,52565	56,3563	60,03485	65,7482	63,632
5,02E+08	50,4965	56,6099	53,21815	59,8544	58,5465	66,68975	46,75665	59,43155	63,5733	62,30765	65,795	64,5343	55,59985	59,307	65,5594	63,35655
5,61E+08	50,2859	56,34375	53,03895	60,04685	58,32355	66,3087	44,94295	59,0175	63,4104	61,58775	64,951	65,3573	55,5819	59,14335	65,061	62,74975
6,20E+08	49,64435	55,82525	52,8119	59,1924	57,78045	65,86975	44,17345	58,6646	62,7203	61,6024	65,25855	63,1012	54,9918	58,42135	64,43835	62,85005
6,79E+08	49,52775	55,6386	53,0068	59,14475	57,4999	65,50225	43,10815	58,50655	62,9664	61,10875	64,60855	64,57225	55,3242	58,1208	64,72985	62,29555
7,37E+08	49,03345	55,14165	52,32665	58,6114	57,15255	65,09125	42,2671	58,00025	62,24425	60,945	64,4579	62,89725	54,5487	57,6976	64,13995	61,85985
7,96E+08	48,8002	54,7808	52,00875	58,541	56,8717	64,6836	41,4475	57,7468	61,9876	60,57675	64,05675	63,03375	54,4481	57,38835	64,3663	61,4448
8,89E+08	48,54165	54,5738	51,8155	58,30375	56,56475	64,32215	40,4929	57,41835	61,66085	60,061	63,67715	62,98435	54,22715	57,2135	63,87045	61,00735
9,82E+08	48,54515	54,4988	51,55035	58,05225	56,2782	64,03095	39,6729	57,02825	61,2512	59,58575	63,2312	62,7019	53,97355	56,9381	63,4888	60,5597
1,08E+09	48,20195	54,12195	51,33085	58,07145	56,1847	63,81675	39,03915	56,8851	61,09975	59,20135	62,9268	62,9354	53,72105	56,7645	63,193	60,1376
1,17E+09	47,88765	53,7252	51,1508	57,99095	55,9186	63,626	38,65925	56,95175	61,18715	58,8241	62,97275	62,89985	53,5639	56,34195	62,9055	59,83725
1,26E+09	47,56455	53,30545	50,9903	57,58905	55,46135	63,1032	38,33845	56,55635	60,7284	58,50995	62,69595	62,3876	53,52255	55,9249	62,52675	59,5081
1,41E+09	47,2708	53,24405	50,3698	57,0375	55,0262	62,6217	37,69115	55,97875	59,8376	58,3949	62,25995	60,9538	52,71105	55,7022	62,2451	59,27415
1,56E+09	47,2285	52,9063	50,1715	57,04695	54,8307	62,38415	37,26855	55,74435	59,6408	58,01195	61,73655	61,42015	52,546	55,48675	62,33035	58,7874
1,70E+09	46,5192	52,26695	49,6151	56,646	54,4062	61,8684	36,8058	55,42465	59,09865	57,3687	61,4754	60,5746	51,8822	54,83845	61,84775	58,1727
1,85E+09	46,3576	52,09755	49,60905	56,39335	54,0872	61,57275	36,60615	55,29925	59,0998	56,9096	61,28945	60,9546	51,9005	54,61095	61,55735	57,83455
2,00E+09	46,2635	51,90435	49,3434	56,08325	53,81665	61,20785	36,3398	54,94395	58,46825	56,6797	60,9617	60,234	51,2897	54,56075	61,12065	57,6613
2,23E+09	45,8361	51,3569	48,72575	55,9163	53,4236	60,7568	36,04975	54,53435	57,90775	56,37935	60,35755	59,79325	50,54005	53,9343	60,8682	57,1081
2,47E+09	45,5328	51,0128	48,64715	55,4538	52,9765	60,29995	35,83895	54,30625	57,73555	55,7525	60,06105	60,05055	50,5259	53,66795	60,5996	56,64815
2,70E+09	45,13545	50,6301	48,2544	55,12975	52,6134	59,86515	35,5894	53,86375	56,9951	55,28575	59,65015	59,2124	50,01	53,2762	60,1514	56,2823
2,94E+09	44,8635	50,2898	47,80645	54,8213	52,21855	59,4564	35,5663	53,5751	56,626	54,95635	59,19665	58,9274	49,49595	52,8685	59,75805	55,7748
3,17E+09	44,54825	49,82515	47,5903	54,5545	51,8514	58,97815	35,33815	53,2119	56,2068	54,4483	58,77575	58,971	49,2835	52,52275	59,4948	55,3451
3,54E+09	44,16745	49,4026	47,07525	54,1027	51,3299	58,4221	35,31105	52,71045	55,4928	53,8558	58,1618	58,27765	48,5536	52,005	58,9938	54,70905
3,91E+09	43,57345	48,82535	46,55565	53,49715	50,72815	57,71955	35,146	52,05515	54,66505	53,1691	57,5738	57,50825	47,96535	51,45935	58,4127	54,0321
4,28E+09	43,2756	48,35585	46,2954	53,08875	50,2524	57,16125	35,15885	51,5787	54,26925	52,59865	57,00405	57,56635	47,6441	51,02295	57,9235	53,58795
4,65E+09	42,75935	47,76275	45,7307	52,4604	49,61955	56,4497	35,0344	50,8066	53,4491	51,85185	56,2684	56,8294	46,92245	50,3734	57,2928	52,8471
5,02E+09	42,33275	47,21185	45,0545	52,0052	49,04265	55,74535	34,98615	50,11105	52,65265	51,29445	55,64665	56,02205	46,2521	49,9631	56,7408	52,1601
5,61E+09	41,6473	46,42535	44,38385	51,2028	48,22175	54,7637	34,97865	49,0309	51,672	50,33975	54,6958	55,28395	45,389	49,1734	55,8267	51,2027
6,20E+09	40,9479	45,6061	43,6802	50,31795	47,34015	53,74945	34,9015	47,85165	50,68545	49,3068	53,6419	54,5812	44,5191	48,32185	54,90805	50,2053
6,79E+09	40,3175	44,6962	42,95215	49,4132	46,3687	52,6718	34,8163	46,5417	49,63	48,2731	52,50845	53,7273	43,56475	47,4365	54,01365	49,18345
7,37E+09	39,6467	43,7637	42,0897	48,45215	45,3872	51,5511	34,6853	45,10855	48,45365	47,24775	51,35935	52,69235	42,54975	46,5227	53,00585	48,05425
7,96E+09	38,9551	42,8937	41,2788	47,51105	44,43635	50,39775	34,51055	43,75865	47,3916	46,2349	50,1645	51,98055	41,6756	45,6761	51,94805	47,0213
8,89E+09	37,80645	41,3974	39,8038	45,82495	42,83735	48,59335	34,28595	41,4391	45,4402	44,5618	48,30565	49,89365	39,8843	44,2462	50,2339	45,2222
9,82E+09	36,6167	39,79335	38,33075	44,1129	41,24895	46,7403	33,94995	39,12505	43,53995	42,81915	46,38275	47,93945	38,19255	42,73705	48,42875	43,5029
1,08E+10	35,4456	38,2872	36,9821	42,4506	39,6653	44,9539	33,4918	36,87885	41,9283	41,14595	44,49885	46,4897	36,66575	41,2705	46,7341	41,81615
1,17E+10	34,35395	36,88245	35,60905	40,79235	38,21865	43,3124	33,08235	34,72365	40,2281	39,49645	42,80995	44,61045	35,09585	39,933	44,9516	40,2813
1,26E+10	33,23855	35,3143	34,0678	39,1902	36,736	41,52045	32,5598	32,6166	38,36335	37,84645	40,9976	42,7569	33,63895	38,41625	43,10785	38,67325
1,41E+10	31,49585	33,19385	32,1547	36,76255	34,56835	39,07925	31,6298	29,63305	36,0634	35,46225	38,51075	40,3269	31,6398	36,3638	40,56885	36,5508
1,56E+10	30,09125	31,182	29,97875	34,3393	32,4473	36,7096	30,75795	26,7644	33,5405	33,2053	36,03275	37,36805	29,4869	34,14805	38,19865	34,235
1,70E+10	28,55125	29,3683	28,4823	32,39995	30,6448	34,576	29,65795	24,4596	31,62585	31,1736	33,75165	35,5853	27,93365	32,2603	35,86225	32,5
1,85E+10	27,01015	27,94605	27,3516	30,7927	29,1247	32,6837	28,8802	23,00295	30,06205	29,59555	32,1461	34,68745	26,83025	30,88025	33,7849	31,074
2,00E+10	25,9007	26,2858	25,075	28,7006	27,3674	30,65915	27,87415	20,79565	27,59255	27,86135	30,0251	30,612	24,4481	28,951	31,89935	29,1577
