# Supplementary material for: Integrating Complex Permittivity Measurements with Histological Analysis for Advanced Tissue Characterization
Source: Sensors (Basel). 2025 Apr 21;25(8):2626. doi: 10.3390/s25082626 (PMC12030891; doi:10.3390/s25082626)
Supplement: Supplementary file 1 [file sensors-25-02626-s001.zip › Heart_standard_e''.ods]

## Sheet: IMAGINARY
Frequency (Hz)	sample code
	1	3	4	5	6	7	8	9	10	11	12	13	14	15	16	18
2,00E+08	66,2222	68,86415	66,38915	70,9872	56,98015	87,98005	71,6509	66,99085	73,9038	73,21415	80,34635	105,0005	65,8282	67,07525	91,60995	77,359
2,23E+08	60,06445	62,31975	61,2385	64,48355	51,573	79,18525	64,64915	61,6284	68,5025	66,1305	71,99735	99,34925	61,8472	60,7911	82,1477	70,317575
2,47E+08	55,03935	57,02435	57,3786	59,30925	47,2371	72,0074	59,2014	57,35105	64,19695	60,2679	65,29895	94,6674	58,5978	56,17225	74,76815	64,8973
2,70E+08	50,3968	52,1307	51,3349	53,73665	43,13635	65,74865	53,9052	52,09595	57,36655	55,0867	59,68995	82,5361	51,6809	50,99845	67,9254	58,8734
2,94E+08	46,0817	47,7456	45,7534	48,80475	39,42785	60,51205	49,3855	47,6358	51,0854	50,7662	55,1317	71,6577	45,4745	46,58115	62,2848	53,517325
3,17E+08	43,10525	44,3283	42,93855	45,40155	36,73105	56,3203	46,09615	44,83915	48,24085	47,32425	51,10645	68,3969	43,5253	43,57185	57,71335	50,029925
3,54E+08	39,3445	40,42415	40,3168	41,7282	33,5604	51,15955	42,0382	41,6163	45,38865	43,07895	46,31405	65,7898	41,5729	39,92005	52,19	46,09035
3,91E+08	35,51135	36,5307	34,9137	37,2245	30,2737	46,50455	38,11905	37,23335	39,2563	39,25775	42,25095	54,2646	35,11725	35,95585	47,2897	41,22535
4,28E+08	32,19925	33,2582	33,3877	34,64935	28,0434	42,62695	35,2413	34,9804	37,60565	36,43165	38,82875	53,14995	34,1402	32,27935	43,72535	38,684875
4,65E+08	31,0708	32,0396	30,95945	32,1381	25,94585	40,49275	31,9686	31,93535	34,25125	33,9226	35,54325	48,69355	31,6669	31,5987	40,47	36,0428
5,02E+08	28,807	29,69125	27,91225	29,94585	24,40495	37,80755	30,83105	30,40505	31,75125	31,7979	34,00545	43,02055	28,35525	29,31355	37,59425	33,23565
5,61E+08	26,61065	27,4064	26,4725	27,41075	22,07885	34,72415	27,75335	27,9559	29,9418	29,3029	30,72595	41,7677	27,53035	27,04745	34,41605	31,026175
6,20E+08	24,4989	25,3008	24,16835	25,57605	20,78795	32,24565	26,333	26,2858	27,72615	26,3772	28,857	37,58265	24,8427	25,09105	31,2962	27,97925
6,79E+08	22,78635	23,67205	22,4291	23,8068	19,36845	30,13535	24,59755	24,55295	25,75195	25,5633	27,0007	34,30315	23,08365	23,507	29,48675	26,779225
7,37E+08	21,6288	22,36995	21,8287	22,7153	18,36155	28,56815	23,2792	23,5925	25,20005	23,8044	25,38675	34,2276	22,81505	22,3474	27,3357	25,307525
7,96E+08	20,11935	20,90745	19,5408	21,07295	17,14725	26,8418	21,91545	21,86345	22,6679	22,92065	24,08275	29,09575	20,1469	20,8091	25,97655	23,745175
8,89E+08	18,69285	19,492	18,24105	19,5611	15,91315	24,9616	20,36765	20,4103	21,1979	21,3626	22,3282	26,86805	18,87245	19,35905	24,02585	22,16635
9,82E+08	17,3921	18,3936	17,2617	18,2275	14,9144	23,33875	19,1255	19,2658	20,16165	20,29565	21,0332	25,31025	18,0118	18,09095	22,647	21,0322
1,08E+09	16,71805	17,6527	16,4796	17,3723	13,96295	22,51735	18,0111	18,2316	19,00105	19,31995	19,67875	23,7583	17,22785	17,55845	21,42785	20,016525
1,17E+09	15,98685	16,926	15,69535	16,8386	13,569	21,671	17,20955	17,61605	18,5707	18,4958	18,832	23,27925	16,5804	16,87165	20,3651	19,12135
1,26E+09	15,3078	16,1657	15,25575	16,38555	13,16735	20,87315	16,9397	17,34145	18,41035	17,6796	18,4247	22,8377	16,30395	16,20755	19,44805	18,253875
1,41E+09	14,20785	15,2213	14,2774	15,3168	12,31625	19,6766	16,1263	16,40855	17,076	16,7916	17,6625	19,94935	15,01085	15,1022	18,10515	17,40275
1,56E+09	13,9879	15,092	14,31145	14,903	11,9244	19,22735	15,62175	16,09575	17,1114	16,72565	17,06225	20,3317	15,3562	15,0869	17,63425	17,2861
1,70E+09	13,4058	14,4214	13,20385	14,4459	11,45085	18,64995	15,00855	15,3784	15,98875	16,21305	16,37395	18,02805	13,97725	14,41645	17,06745	16,42705
1,85E+09	12,99985	14,11075	13,2962	14,3829	11,38315	18,2462	14,8179	15,47825	16,36255	15,8826	16,08225	18,93265	14,37385	14,1159	16,8098	16,25495
2,00E+09	12,53945	13,79715	12,5456	13,8706	11,006235	17,7244	14,60805	15,09095	15,6445	15,4089	16,02505	16,9338	13,38055	13,73685	16,29285	15,52615
2,23E+09	12,52405	13,74005	12,79295	13,93585	10,837165	17,78845	14,42575	15,10605	15,8704	15,49435	15,7692	17,42515	13,82855	13,82795	15,92365	15,821
2,47E+09	12,16185	13,59275	12,4894	13,8178	10,81305	17,42525	14,38465	15,19935	15,80045	15,388	15,7043	16,97225	13,60285	13,607	15,7906	15,538775
2,70E+09	12,0221	13,46145	12,26145	13,641	10,614975	17,4287	14,30445	15,1269	15,51565	15,23185	15,763	15,97155	13,27455	13,5389	15,78815	15,329425
2,94E+09	12,11195	13,69925	12,63805	14,07375	10,79168	17,609	14,5681	15,5673	16,0426	15,4753	15,9186	16,8541	13,8043	13,7645	15,886	15,724375
3,17E+09	12,0072	13,5598	12,477	14,04065	10,77404	17,5931	14,60025	15,74475	16,0362	15,54405	16,0323	16,3919	13,6963	13,7537	15,78395	15,6162
3,54E+09	12,167	13,8593	12,8506	14,52115	10,97078	18,024	14,95505	16,3466	16,53195	15,8165	16,42585	16,97755	14,19225	14,05865	16,25785	15,982425
3,91E+09	12,22	14,06715	12,8817	14,7795	11,130745	18,3136	15,263	16,82405	16,6495	16,1341	16,85275	16,52445	14,1818	14,27125	16,46195	16,126275
4,28E+09	12,46885	14,51435	13,3425	15,3397	11,49405	18,78515	15,78535	17,59415	17,2057	16,61135	17,4335	16,9994	14,69485	14,6924	17,0129	16,573525
4,65E+09	12,7471	14,85605	13,79905	15,85965	11,76835	19,3121	16,18475	18,2996	17,7998	16,98235	17,86405	17,824	15,2584	15,09005	17,47795	17,0859
5,02E+09	13,0403	15,31525	14,07505	16,32545	11,9331	19,8058	16,6801	18,95035	18,161	17,4654	18,40925	17,96955	15,5485	15,53795	18,02395	17,48695
5,61E+09	13,47745	15,9937	14,74035	17,15315	12,49575	20,6181	17,44575	20,0827	18,9114	18,18985	19,3273	18,63035	16,2805	16,23125	18,8253	18,23975
6,20E+09	13,9231	16,67235	15,3987	17,9358	13,12325	21,47505	18,22965	21,1613	19,66195	18,9632	20,23755	19,3762	16,98555	16,82815	19,64375	18,9813
6,79E+09	14,3778	17,29065	16,09665	18,81225	13,6706	22,32085	18,99795	22,16385	20,45915	19,6141	21,10135	20,36065	17,72345	17,55565	20,46515	19,71825
7,37E+09	14,91205	17,9723	16,76625	19,638	14,16215	23,08375	19,72755	23,0702	21,16265	20,32255	21,91935	21,03855	18,3347	18,22355	21,3451	20,3694
7,96E+09	15,4246	18,53915	17,3788	20,4391	14,579	23,77175	20,4114	23,87325	21,84585	20,93975	22,6313	21,9179	18,9813	18,8869	22,1477	20,977275
8,89E+09	16,13145	19,5149	18,29605	21,5886	15,34495	24,8	21,50495	25,00015	22,75305	21,90235	23,80225	22,93635	19,759	19,86025	23,36665	21,831325
9,82E+09	16,8646	20,33875	19,1924	22,6212	16,03835	25,629	22,5283	25,9003	23,66855	22,7914	24,67505	24,33845	20,5538	20,79955	24,4686	22,555625
1,08E+10	17,3318	20,97235	19,9371	23,4431	16,6803	26,2687	23,25025	26,4505	24,40955	23,426	25,46095	25,2899	21,15595	21,47485	25,26745	23,144475
1,17E+10	17,82485	21,489	20,5642	24,124	17,1441	26,7816	23,93225	26,8524	24,9814	23,9325	26,06305	26,03315	21,6179	22,17725	26,07115	23,697775
1,26E+10	18,29885	21,82575	21,18345	24,68835	17,4779	27,1752	24,6156	27,0184	25,7918	24,38155	26,45705	27,3705	22,1371	22,70885	26,73725	24,0748
1,41E+10	18,74115	22,19225	21,30665	25,09275	17,87695	27,5073	25,1256	26,64	25,5979	24,62635	26,86045	26,47955	21,8557	23,26155	27,26505	24,242775
1,56E+10	18,9086	22,55305	22,28375	25,6939	18,43285	27,80775	25,7627	26,76	26,47595	25,01425	27,49885	28,86375	22,712	24,0217	27,76275	24,888275
1,70E+10	19,4031	22,2292	21,7268	25,4466	18,2007	27,769	25,63265	25,2847	25,8513	24,6388	26,9679	27,1233	21,9529	23,76685	27,9381	24,442825
1,85E+10	19,3909	22,2553	22,23105	25,6113	18,49255	27,71265	25,8232	24,75375	26,0996	24,56985	27,01165	28,12535	22,331	24,09435	27,9237	24,62865
2,00E+10	19,1872	22,16165	22,31385	25,65875	18,60025	27,61275	25,7813	24,39615	25,91295	24,53045	27,17005	28,457	22,31395	24,3106	27,77875	24,742925
