# Supplementary material for: Integrating Complex Permittivity Measurements with Histological Analysis for Advanced Tissue Characterization
Source: Sensors (Basel). 2025 Apr 21;25(8):2626. doi: 10.3390/s25082626 (PMC12030891; doi:10.3390/s25082626)
Supplement: Supplementary file 1 [file sensors-25-02626-s001.zip › KidneyCortex_necrotic_e'.ods]

## Sheet: REAL
	Sample Code
frequency (Hz)	4ESC	7ESC	9ESC
2,00E+08	75,01335	73,91995	64,11275
2,23E+08	73,04665	72,5078	62,52985
2,47E+08	72,7536	71,76415	62,00295
2,70E+08	72,30015	71,0721	61,2281
2,94E+08	70,9806	70,36655	60,4864
3,17E+08	69,7275	69,7638	59,57255
3,54E+08	69,657	69,091	59,1651
3,91E+08	69,03735	68,5021	58,60235
4,28E+08	67,6807	67,6594	57,82395
4,65E+08	68,1007	68,53505	57,74925
5,02E+08	67,5885	67,58515	57,30985
5,61E+08	66,9631	67,423	56,6784
6,20E+08	66,69925	66,6081	56,216
6,79E+08	66,52235	66,29115	56,1191
7,37E+08	65,70055	65,84245	55,87945
7,96E+08	65,35955	65,4431	55,6206
8,89E+08	64,8666	65,12355	55,1093
9,82E+08	64,3497	64,93705	54,6326
1,08E+09	63,92035	64,68615	54,28045
1,17E+09	63,5536	64,27945	53,9599
1,26E+09	63,47605	63,81085	53,60025
1,41E+09	62,6151	63,31735	53,2637
1,56E+09	62,13735	63,24335	53,12865
1,70E+09	61,3801	62,57345	52,49575
1,85E+09	61,16225	62,203	52,2
2,00E+09	60,907	61,9448	51,9074
2,23E+09	60,0172	61,4482	51,6671
2,47E+09	59,7019	60,9779	51,2219
2,70E+09	59,1216	60,5527	50,74615
2,94E+09	58,5028	60,0804	50,4451
3,17E+09	58,2084	59,72905	50,23555
3,54E+09	57,4707	59,14015	49,635
3,91E+09	56,72195	58,45245	48,97775
4,28E+09	56,27065	57,8527	48,44725
4,65E+09	55,5047	57,18655	47,69305
5,02E+09	54,7932	56,43765	47,0841
5,61E+09	53,8601	55,38315	45,9575
6,20E+09	52,8282	54,27535	44,68855
6,79E+09	51,7606	53,1698	43,41945
7,37E+09	50,5279	51,9465	42,0023
7,96E+09	49,4767	50,76015	40,6349
8,89E+09	47,521	48,79405	38,33725
9,82E+09	45,65355	46,911	36,0232
1,08E+10	43,91675	45,04655	33,75895
1,17E+10	42,12895	43,30885	31,662
1,26E+10	40,32375	41,6624	29,65395
1,41E+10	37,96205	39,09085	26,6818
1,56E+10	35,3345	36,71045	23,9567
1,70E+10	33,55765	34,66395	21,71915
1,85E+10	32,2718	32,63935	20,0787
2,00E+10	29,66115	30,8147	18,21385
