# Supplementary material for: Integrating Complex Permittivity Measurements with Histological Analysis for Advanced Tissue Characterization
Source: Sensors (Basel). 2025 Apr 21;25(8):2626. doi: 10.3390/s25082626 (PMC12030891; doi:10.3390/s25082626)
Supplement: Supplementary file 1 [file sensors-25-02626-s001.zip › KidneyCortex_necrotic_e''.ods]

## Sheet: IMAGINARIA
	Sample Code
frequency (Hz)	4ESC	7ESC	9ESC
2,00E+08	99,97215	93,299	66,14735
2,23E+08	90,9408	83,7913	60,68745
2,47E+08	84,14125	76,22045	56,3247
2,70E+08	76,0499	69,53025	51,44035
2,94E+08	68,929	64,0158	47,3477
3,17E+08	64,47685	59,55255	44,39075
3,54E+08	59,56045	53,9691	41,0203
3,91E+08	52,83545	48,9886	37,14915
4,28E+08	49,77375	44,83315	34,9093
4,65E+08	46,1097	42,4973	32,5958
5,02E+08	42,56195	39,59715	30,37225
5,61E+08	39,5533	36,2689	28,3118
6,20E+08	36,57785	33,56975	25,48905
6,79E+08	34,03355	31,25515	24,67955
7,37E+08	32,6838	29,5837	23,0779
7,96E+08	30,07015	27,7405	22,1618
8,89E+08	28,03595	25,72365	20,73325
9,82E+08	26,4361	23,9629	19,74705
1,08E+09	25,14255	23,0223	18,873
1,17E+09	23,8889	22,08735	18,13885
1,26E+09	23,1431	21,274	17,41545
1,41E+09	21,94365	19,9764	16,33695
1,56E+09	21,52335	19,41845	16,49685
1,70E+09	20,20685	18,80065	15,91075
1,85E+09	19,93945	18,33855	15,79185
2,00E+09	19,12485	17,7894	15,307
2,23E+09	19,14395	17,7856	15,40035
2,47E+09	18,58285	17,3504	15,45365
2,70E+09	18,24355	17,2989	15,3985
2,94E+09	18,4986	17,4419	15,7481
3,17E+09	18,2193	17,39305	15,98865
3,54E+09	18,49705	17,74485	16,5338
3,91E+09	18,4405	18,03685	17,0209
4,28E+09	18,83485	18,5487	17,6735
4,65E+09	19,2746	19,03355	18,34535
5,02E+09	19,60635	19,5513	19,04575
5,61E+09	20,3093	20,4075	20,10305
6,20E+09	21,07955	21,23925	21,0827
6,79E+09	21,8225	22,01345	22,0186
7,37E+09	22,48785	22,79495	22,9003
7,96E+09	23,0725	23,48565	23,69575
8,89E+09	23,98755	24,43345	24,7008
9,82E+09	24,81315	25,23805	25,4821
1,08E+10	25,44835	25,8788	25,8819
1,17E+10	25,9977	26,3671	26,21545
1,26E+10	26,5207	26,81945	26,3832
1,41E+10	26,3985	27,17275	26,0386
1,56E+10	27,30435	27,3781	25,7163
1,70E+10	26,3651	27,5527	24,6398
1,85E+10	26,6887	27,39355	23,94085
2,00E+10	26,75275	27,18075	23,0441
