# Supplementary material for: Integrating Complex Permittivity Measurements with Histological Analysis for Advanced Tissue Characterization
Source: Sensors (Basel). 2025 Apr 21;25(8):2626. doi: 10.3390/s25082626 (PMC12030891; doi:10.3390/s25082626)
Supplement: Supplementary file 1 [file sensors-25-02626-s001.zip › KidneyCortex_standard_e'.ods]

## Sheet: REAL
frequency (Hz)	Sample Code
	1ESC	3ESC	6ESC	10ESC	11ESC	12ESC	14ESC	16ESC	17ESC
2,00E+08	68,37885	65,29195	69,6307	50,68225	68,41525	65,8654	66,1967	69,3829	70,0187
2,23E+08	66,76225	63,7612	68,35685	48,6563	66,9161	64,18305	63,2561	68,03995	68,49695
2,47E+08	66,06425	62,91915	68,19455	49,9176	66,0533	62,80295	64,9836	68,11165	67,83315
2,70E+08	64,80765	61,95205	67,53355	50,8028	65,0058	61,65515	65,7177	67,2974	66,8052
2,94E+08	64,0965	61,21315	66,88135	49,22695	64,27345	60,9657	63,20945	65,83755	66,1317
3,17E+08	63,22055	60,1524	66,08025	47,6216	63,66385	60,4081	60,5368	65,18325	65,62805
3,54E+08	62,79995	59,5438	65,9896	48,9929	63,0535	59,55915	62,45185	65,453	64,7852
3,91E+08	62,0301	58,9823	65,5623	48,5586	62,5193	58,9562	61,59955	64,46245	64,3389
4,28E+08	61,39825	59,4533	64,60985	46,88435	61,8421	58,23355	59,15585	63,6089	63,69
4,65E+08	62,0283	58,6906	66,0191	48,77435	61,7126	57,9313	61,35905	63,97205	63,4055
5,02E+08	61,0489	57,77365	64,784	47,704	61,4698	57,9951	59,7202	63,3052	63,54025
5,61E+08	60,8377	57,50205	64,5844	47,99405	60,7985	57,11925	60,11305	63,1446	62,65165
6,20E+08	60,09125	56,7582	64,00595	46,9881	60,78335	57,15675	58,6456	62,0379	62,7904
6,79E+08	59,973	56,59975	63,81115	47,82285	60,36905	56,4807	59,66535	62,6068	62,25165
7,37E+08	59,4165	56,00535	63,4131	46,85895	60,2094	56,23825	58,18235	61,88305	62,04955
7,96E+08	59,04145	55,5947	63,1599	46,89325	59,8494	55,94675	58,28195	62,04315	61,6356
8,89E+08	58,78415	55,35425	62,85745	46,79245	59,38725	55,5064	58,10065	61,6151	61,2444
9,82E+08	58,8326	55,26775	62,432	46,6007	58,97925	55,0448	57,85825	61,2709	60,80735
1,08E+09	58,4735	54,84505	62,5713	46,5691	58,6615	54,73795	57,5946	60,99225	60,5993
1,17E+09	58,1213	54,4398	62,41705	46,70175	58,31025	54,73705	57,43195	60,7123	60,64865
1,26E+09	57,68025	54,0288	61,92425	46,42695	58,0828	54,55765	57,3454	60,34965	60,4098
1,41E+09	57,3937	53,9036	61,348	45,5364	58,00045	54,1113	56,0509	59,76085	59,9554
1,56E+09	57,4112	53,55485	61,13695	45,63995	57,73345	53,65885	56,17585	60,0711	59,5332
1,70E+09	56,60015	52,88975	60,86255	45,13535	57,12	53,3044	55,13615	59,3955	59,39685
1,85E+09	56,4788	52,7373	60,60815	45,35515	56,7534	53,1509	55,3531	59,2152	59,18035
2,00E+09	56,31515	52,582	60,22485	44,93635	56,559	52,97675	55,04165	58,6833	58,8871
2,23E+09	55,87285	51,99925	59,91145	44,50975	56,34835	52,4517	54,1784	58,4765	58,51885
2,47E+09	55,56375	51,68895	59,5092	44,67035	55,82335	52,14505	54,3561	58,28895	58,1903
2,70E+09	55,1655	51,23425	59,0826	44,0531	55,3943	51,7622	53,60585	57,6418	57,8434
2,94E+09	54,87325	50,87655	58,7447	43,81055	55,1325	51,38995	53,0895	57,35875	57,6004
3,17E+09	54,49085	50,544	58,36055	43,8587	54,69695	51,12825	53,08695	57,19075	57,2093
3,54E+09	54,11	50,07415	57,8421	43,3109	54,1625	50,6517	52,2633	56,61585	56,82955
3,91E+09	53,45885	49,46235	57,1604	42,8117	53,5376	50,10615	51,53685	55,99375	56,2941
4,28E+09	53,103	49,0139	56,67255	42,75065	53,0306	49,6548	51,4091	55,6098	55,88195
4,65E+09	52,5417	48,44025	56,02825	42,14495	52,3588	49,0443	50,55605	55,06275	55,29565
5,02E+09	51,91245	47,9097	55,4012	41,75345	51,84485	48,6001	49,81695	54,58345	54,85955
5,61E+09	51,02855	47,0876	54,47275	41,1836	50,939	47,809	48,93565	53,63235	54,1686
6,20E+09	50,1566	46,2579	53,52925	40,63405	49,9768	46,99325	48,1011	52,78175	53,30345
6,79E+09	49,3677	45,38	52,4947	39,9698	48,98825	46,1289	47,17795	51,97075	52,40845
7,37E+09	48,5498	44,4859	51,3495	39,17635	48,01725	45,26255	46,14345	51,0958	51,459
7,96E+09	47,6542	43,63675	50,29435	38,6416	47,02145	44,4207	45,43075	50,08005	50,53035
8,89E+09	46,19005	42,16255	48,3882	37,21675	45,3724	43,01045	43,44225	48,2321	49,06025
9,82E+09	44,6874	40,6312	46,46905	35,8269	43,6467	41,46915	41,6214	46,49195	47,43085
1,08E+10	43,23005	39,14825	44,70845	34,6894	42,0108	39,9641	40,1067	44,99435	45,83495
1,17E+10	41,80535	37,76875	42,9554	33,456	40,40715	38,57425	38,37215	43,1696	44,25345
1,26E+10	40,34905	36,32885	41,16615	32,1116	38,7362	37,17775	36,7932	41,5027	42,69785
1,41E+10	38,0939	34,1678	38,67175	30,3935	36,3647	34,96795	34,6452	39,07585	40,2698
1,56E+10	36,24835	32,15225	36,14305	28,3103	34,12245	32,94765	32,13925	37,00135	37,75625
1,70E+10	34,36665	30,26335	34,07685	26,81375	32,00825	30,9162	30,56575	34,78705	35,7351
1,85E+10	32,3763	28,61645	32,40625	25,58285	30,36545	29,31705	29,72585	32,5895	34,038
2,00E+10	30,91075	26,9148	30,20235	23,22505	28,5647	27,647	26,3513	31,0776	32,0668
