# Supplementary material for: Integrating Complex Permittivity Measurements with Histological Analysis for Advanced Tissue Characterization
Source: Sensors (Basel). 2025 Apr 21;25(8):2626. doi: 10.3390/s25082626 (PMC12030891; doi:10.3390/s25082626)
Supplement: Supplementary file 1 [file sensors-25-02626-s001.zip › KidneyCortex_standard_e''.ods]

## Sheet: IMAGINARIA
frequency (Hz)	Sample Code
	1ESC	3ESC	6ESC	10ESC	11ESC	12ESC	14ESC	16ESC	17ESC
2,00E+08	90,12115	77,63535	82,63565	54,03845	79,31745	82,237	77,6035	90,33505	83,7868
2,23E+08	81,26625	70,3188	74,9204	51,81025	71,64165	73,96925	74,70195	82,31825	75,11815
2,47E+08	74,145	64,61625	68,6971	50,1982	65,37885	67,36795	72,10745	75,2177	68,2241
2,70E+08	67,5867	58,68295	62,2725	43,5364	59,68045	61,68655	62,69665	68,0181	62,7349
2,94E+08	61,79095	53,809	56,72195	37,2523	54,76465	56,93955	53,7645	61,78905	57,5641
3,17E+08	57,37145	50,00265	53,1349	36,1096	51,111	53,07745	51,97235	58,1937	53,3008
3,54E+08	52,04795	45,6953	48,6403	35,444	46,467	48,09055	50,85945	53,0262	48,1604
3,91E+08	46,9455	41,09255	43,5035	28,8105	42,1136	43,8894	41,3656	47,19625	44,02215
4,28E+08	42,40315	37,5925	40,43695	28,63305	39,0481	40,37475	41,2119	44,5362	40,38765
4,65E+08	40,6949	36,07185	37,37465	26,18235	36,20015	36,969	38,307	40,88895	36,73375
5,02E+08	37,61705	33,2777	35,0622	23,2486	33,8501	35,4339	33,24965	37,82545	35,2612
5,61E+08	34,55725	30,73595	31,87785	23,0402	31,1066	31,98035	33,2417	35,00945	31,68815
6,20E+08	31,6691	28,319	29,9061	20,674	27,8703	29,9654	29,579	31,8509	29,687
6,79E+08	29,38575	26,40655	27,76355	19,03325	26,81725	27,94125	27,24615	29,6485	27,66025
7,37E+08	27,79295	25,0023	26,50575	19,2065	24,9648	26,20865	27,59445	28,042	25,8475
7,96E+08	25,7631	23,22945	24,5995	16,2658	23,84215	24,8117	23,4043	26,15115	24,4441
8,89E+08	23,80415	21,58915	22,8253	15,19735	22,0919	22,86655	21,91335	24,19335	22,55045
9,82E+08	22,06915	20,3312	21,4142	14,5234	20,84755	21,42245	20,96375	22,7966	21,06805
1,08E+09	21,12005	19,4361	20,0681	13,7323	19,73335	19,93855	20,13495	21,6281	19,68485
1,17E+09	20,1316	18,59195	19,53135	13,4983	18,81175	18,9743	19,4523	20,63455	18,75065
1,26E+09	19,16825	17,7437	19,0276	13,46785	17,92585	18,4384	19,1938	19,79835	18,20485
1,41E+09	17,7713	16,64815	17,80245	11,8434	16,86535	17,48475	17,143	18,29565	17,3069
1,56E+09	17,4332	16,44315	17,2856	12,3218	16,7223	16,7837	17,89475	17,8197	16,4531
1,70E+09	16,6375	15,6031	16,5596	10,9037	16,10955	15,96375	15,80695	17,15225	15,7747
1,85E+09	16,0864	15,2701	16,51635	11,63685	15,74735	15,5115	16,665	17,00965	15,4691
2,00E+09	15,5049	14,8727	15,99235	10,61165	15,1926	15,33085	15,0848	16,27655	15,25495
2,23E+09	15,4674	14,76315	15,8632	10,9876	15,2383	14,95675	15,87255	15,9885	14,7761
2,47E+09	14,9778	14,4925	15,8113	10,9065	15,084	14,651	15,44325	15,7222	14,7034
2,70E+09	14,81215	14,2909	15,53555	10,39505	14,88215	14,5637	14,74765	15,5935	14,5735
2,94E+09	14,9406	14,5035	15,94025	10,9529	15,127	14,5864	15,5394	15,72645	14,6355
3,17E+09	14,78655	14,321	15,90845	10,9517	15,1638	14,53445	15,24705	15,54665	14,69545
3,54E+09	15,04465	14,59375	16,3769	11,3115	15,46025	14,7264	15,80175	15,95725	14,8978
3,91E+09	15,17625	14,7414	16,60245	11,23555	15,7423	14,93225	15,4998	16,03095	15,2182
4,28E+09	15,544	15,0766	17,1598	11,7047	16,2053	15,27465	16,07315	16,4094	15,7281
4,65E+09	15,95375	15,43655	17,6926	12,2552	16,62625	15,56595	16,7182	16,85395	16,06705
5,02E+09	16,3931	15,87255	18,16645	12,4797	17,079	15,95	16,9301	17,4426	16,54845
5,61E+09	16,97115	16,5291	19,0405	13,0801	17,84795	16,5799	17,59345	18,171	17,3786
6,20E+09	17,539	17,14025	19,91625	13,708	18,60925	17,2165	18,2434	18,8293	18,17715
6,79E+09	18,1418	17,741	20,7933	14,4496	19,3068	17,8393	19,06285	19,60845	19,0501
7,37E+09	18,8095	18,42925	21,5974	15,06115	20,05555	18,5061	19,62945	20,52145	19,7847
7,96E+09	19,46115	19,00375	22,38495	15,7727	20,7309	19,1306	20,3808	21,38905	20,5278
8,89E+09	20,38355	19,9342	23,51595	16,5625	21,7225	20,1211	21,15255	22,3894	21,76525
9,82E+09	21,3103	20,7733	24,50385	17,51955	22,66555	21,0029	22,2171	23,3198	22,8392
1,08E+10	21,87655	21,45585	25,32585	18,2744	23,30775	21,70425	22,87545	23,9841	23,7382
1,17E+10	22,5248	22,0301	25,88955	18,91715	23,87605	22,2881	23,46415	24,64025	24,5078
1,26E+10	23,1809	22,4798	26,50805	19,9451	24,3937	22,84745	24,4456	25,3647	25,17945
1,41E+10	23,67325	22,95975	26,73575	19,89215	24,74035	23,3583	23,59625	25,79195	25,87145
1,56E+10	23,7661	23,3842	27,37505	21,0611	25,2303	23,8776	25,1965	25,7157	26,6504
1,70E+10	24,43915	23,362	26,986	20,7015	24,9741	23,78185	23,81085	26,4418	26,4786
1,85E+10	24,41035	23,45795	27,1867	21,2695	24,92305	23,8334	24,5907	26,3346	26,73555
2,00E+10	24,1127	23,32595	27,20015	21,23355	24,89715	23,8867	24,71485	25,8462	27,08525
