# Supplementary material for: Integrating Complex Permittivity Measurements with Histological Analysis for Advanced Tissue Characterization
Source: Sensors (Basel). 2025 Apr 21;25(8):2626. doi: 10.3390/s25082626 (PMC12030891; doi:10.3390/s25082626)
Supplement: Supplementary file 1 [file sensors-25-02626-s001.zip › KidneyMedula_necrotic_e'.ods]

## Sheet: REAL
frequency (Hz)	Sample code
	7MED	9MED
2,00E+08	76,5482	60,3706
2,23E+08	75,3075	58,6697
2,47E+08	74,59755	58,1913
2,70E+08	73,8394	57,2062
2,94E+08	73,2369	56,4938
3,17E+08	72,6405	55,66165
3,54E+08	71,97685	55,28495
3,91E+08	71,44325	54,6857
4,28E+08	70,5721	53,79795
4,65E+08	71,5474	53,75665
5,02E+08	70,62145	53,3658
5,61E+08	70,43675	52,80745
6,20E+08	69,5825	52,25275
6,79E+08	69,241	52,10605
7,37E+08	68,79675	51,76545
7,96E+08	68,3794	51,47935
8,89E+08	68,02305	50,9249
9,82E+08	67,82305	50,4444
1,08E+09	67,53485	50,0876
1,17E+09	67,11065	49,74515
1,26E+09	66,5706	49,46845
1,41E+09	66,063	49,08855
1,56E+09	65,9596	48,96125
1,70E+09	65,19015	48,2243
1,85E+09	64,7912	47,9618
2,00E+09	64,50965	47,6881
2,23E+09	63,95875	47,41095
2,47E+09	63,40215	46,95515
2,70E+09	62,9298	46,45635
2,94E+09	62,38605	46,13575
3,17E+09	61,99075	45,7851
3,54E+09	61,3118	45,1842
3,91E+09	60,53535	44,478
4,28E+09	59,9337	43,96815
4,65E+09	59,191	43,16665
5,02E+09	58,42785	42,52745
5,61E+09	57,25415	41,39045
6,20E+09	56,0283	40,17385
6,79E+09	54,82965	38,89855
7,37E+09	53,6336	37,5361
7,96E+09	52,4355	36,22285
8,89E+09	50,43175	34,0541
9,82E+09	48,4432	31,8767
1,08E+10	46,4532	29,76625
1,17E+10	44,5943	27,86365
1,26E+10	42,7827	25,99535
1,41E+10	40,022	23,3247
1,56E+10	37,5408	20,90745
1,70E+10	35,32335	18,9819
1,85E+10	33,10875	17,4843
2,00E+10	31,1735	15,8936
