# Supplementary material for: Integrating Complex Permittivity Measurements with Histological Analysis for Advanced Tissue Characterization
Source: Sensors (Basel). 2025 Apr 21;25(8):2626. doi: 10.3390/s25082626 (PMC12030891; doi:10.3390/s25082626)
Supplement: Supplementary file 1 [file sensors-25-02626-s001.zip › KidneyMedula_necrotic_e''.ods]

## Sheet: IMAGINARIA
frequency (Hz)	Sample code
	7MED	9MED
2,00E+08	96,16365	58,52465
2,23E+08	86,41495	54,0597
2,47E+08	78,5518	50,66065
2,70E+08	71,72515	46,10815
2,94E+08	65,9858	42,27135
3,17E+08	61,44305	39,9577
3,54E+08	55,7282	37,25415
3,91E+08	50,58225	33,5928
4,28E+08	46,32025	31,74135
4,65E+08	43,9462	29,7614
5,02E+08	41,06155	27,76265
5,61E+08	37,6362	26,11885
6,20E+08	34,8977	23,55865
6,79E+08	32,54145	22,8867
7,37E+08	30,8181	21,4849
7,96E+08	29,0004	20,5886
8,89E+08	26,9476	19,31455
9,82E+08	25,15415	18,4558
1,08E+09	24,21515	17,7055
1,17E+09	23,2598	17,06155
1,26E+09	22,42385	16,44875
1,41E+09	21,1188	15,43925
1,56E+09	20,59485	15,7208
1,70E+09	19,96315	15,12665
1,85E+09	19,49975	15,01605
2,00E+09	18,94535	14,5505
2,23E+09	19,00715	14,7678
2,47E+09	18,55965	14,7861
2,70E+09	18,5074	14,7142
2,94E+09	18,6866	15,12725
3,17E+09	18,6341	15,2652
3,54E+09	18,9918	15,7928
3,91E+09	19,27675	16,23325
4,28E+09	19,76065	16,83835
4,65E+09	20,24975	17,45265
5,02E+09	20,85695	18,06925
5,61E+09	21,71725	18,9618
6,20E+09	22,49915	19,8461
6,79E+09	23,23	20,64015
7,37E+09	23,98565	21,3938
7,96E+09	24,70605	22,06305
8,89E+09	25,7388	22,85805
9,82E+09	26,64915	23,51945
1,08E+10	27,32515	23,7398
1,17E+10	27,85605	23,91615
1,26E+10	28,3088	23,99165
1,41E+10	28,66015	23,51385
1,56E+10	28,78905	23,07465
1,70E+10	28,9522	22,06515
1,85E+10	28,7422	21,37295
2,00E+10	28,35675	20,46975
