# Supplementary material for: Integrating Complex Permittivity Measurements with Histological Analysis for Advanced Tissue Characterization
Source: Sensors (Basel). 2025 Apr 21;25(8):2626. doi: 10.3390/s25082626 (PMC12030891; doi:10.3390/s25082626)
Supplement: Supplementary file 1 [file sensors-25-02626-s001.zip › KidneyMedula_standard_e'.ods]

## Sheet: REAL
	Sample code
frequency (Hz)	3MED	10MED	16MED	17MED	Kidney cortex (avg')	Stdev Kidney cortex (avg')
2,00E+08	61,56015	70,7499	69,36895	69,79165	65,98474444	5,850893839
2,23E+08	60,20105	68,43245	68,1552	68,50335	64,26986111	6,041126335
2,47E+08	59,66495	69,74875	68,3914	67,98745	64,0978	5,557204215
2,70E+08	58,6335	70,38355	67,6525	67,02355	63,50858889	5,091451541
2,94E+08	58,12445	68,5767	66,35695	66,57085	62,4262	5,229768182
3,17E+08	57,47845	66,7429	65,71655	66,16975	61,38831667	5,518507866
3,54E+08	56,93745	68,2547	66,0784	65,43265	61,40321667	5,070765029
3,91E+08	56,4549	67,55325	65,15435	65,05155	60,77885556	5,008164877
4,28E+08	56,94775	65,63325	64,35925	64,4527	59,87512778	5,227454369
4,65E+08	56,26745	67,8709	64,75135	64,2415	60,43253889	4,919633584
5,02E+08	55,56535	66,30575	64,1119	64,36965	59,70456667	4,996584992
5,61E+08	55,332	66,6048	63,96245	63,5417	59,41613889	4,826792562
6,20E+08	54,64265	65,42005	62,8881	63,71945	58,80638889	4,953356284
6,79E+08	54,494	66,2216	63,45445	63,1603	58,84225556	4,724623544
7,37E+08	53,90075	65,13985	62,76195	63,0139	58,25072222	4,865483703
7,96E+08	53,6049	65,1731	62,8979	62,60265	58,04957222	4,816805833
8,89E+08	53,3734	64,9977	62,47145	62,2244	57,73801111	4,740655122
9,82E+08	53,3142	64,6913	62,1336	61,79775	57,45484444	4,682577564
1,08E+09	52,899	64,6448	61,85925	61,6069	57,22717222	4,681391886
1,17E+09	52,51445	64,8312	61,5689	61,66295	57,05778889	4,605150441
1,26E+09	52,1846	64,51025	61,1974	61,4497	56,75617222	4,575134249
1,41E+09	52,07255	63,40335	60,60835	60,99705	56,22895556	4,656889534
1,56E+09	51,75865	63,49435	60,9175	60,5739	56,10171111	4,629349788
1,70E+09	51,05295	62,80885	60,23215	60,43415	55,53785556	4,665391805
1,85E+09	50,92755	63,12805	60,0531	60,2199	55,42581667	4,536327071
2,00E+09	50,76925	62,4776	59,4981	59,9105	55,13401667	4,524292328
2,23E+09	50,2108	61,95985	59,28165	59,54445	54,69634444	4,59274778
2,47E+09	49,89385	62,05865	59,0699	59,18945	54,47066667	4,455202328
2,70E+09	49,45895	61,25245	58,41245	58,83455	53,97588889	4,493279944
2,94E+09	49,109	60,9433	58,11595	58,59395	53,65290556	4,492765183
3,17E+09	48,7243	60,8311	57,9142	58,15075	53,39625556	4,383167862
3,54E+09	48,274	60,1287	57,3154	57,754	52,87333889	4,400352256
3,91E+09	47,6285	59,28995	56,6666	57,18685	52,26241667	4,365266911
4,28E+09	47,1884	59,04815	56,2683	56,75	51,90292778	4,26747648
4,65E+09	46,58225	58,25225	55,66885	56,15295	51,27474444	4,271583804
5,02E+09	46,02595	57,4361	55,15685	55,6981	50,74241111	4,235472594
5,61E+09	45,2109	56,49075	54,13485	54,9037	49,91745556	4,154856888
6,20E+09	44,38795	55,5479	53,2344	54,01945	49,08157222	4,059274948
6,79E+09	43,48685	54,4768	52,336	53,1181	48,20961111	3,991625811
7,37E+09	42,5921	53,22905	51,4158	52,15525	47,28217778	3,933117615
7,96E+09	41,75575	52,27485	50,3823	51,17705	46,41224444	3,791655287
8,89E+09	40,32465	50,061	48,62615	49,5292	44,78611111	3,698181456
9,82E+09	38,82245	47,94105	46,92615	47,77235	43,14162222	3,593694952
1,08E+10	37,38665	46,21875	45,32925	46,1046	41,63189444	3,46476222
1,17E+10	36,05725	44,26715	43,45455	44,41925	40,08467778	3,326871861
1,26E+10	34,6415	42,20695	41,7209	42,7616	38,54037222	3,227848342
1,41E+10	32,5783	39,64205	39,279	40,2507	36,29449444	3,016569995
1,56E+10	30,6388	36,65735	37,23915	37,5629	34,09121111	2,951334505
1,70E+10	28,82295	34,56755	34,88545	35,5485	32,17032778	2,772136602
1,85E+10	27,2231	32,92525	32,66535	33,77445	30,55752222	2,531427728
2,00E+10	25,5911	29,39865	31,1479	31,7635	28,55115	2,750844924
