# Supplementary material for: Integrating Complex Permittivity Measurements with Histological Analysis for Advanced Tissue Characterization
Source: Sensors (Basel). 2025 Apr 21;25(8):2626. doi: 10.3390/s25082626 (PMC12030891; doi:10.3390/s25082626)
Supplement: Supplementary file 1 [file sensors-25-02626-s001.zip › KidneyMedula_standard_e''.ods]

## Sheet: IMAGINARIA
	Sample code
frequency (Hz)	3MED	10MED	16MED	17MED
2,00E+08	77,18315	86,3683	90,20235	86,6163
2,23E+08	69,91175	80,7343	82,16555	77,5368
2,47E+08	64,2797	76,3919	75,12435	70,3254
2,70E+08	58,3229	67,01395	67,9418	64,63005
2,94E+08	53,36095	58,6765	61,6872	59,2873
3,17E+08	49,83355	56,07815	57,92905	55,07855
3,54E+08	45,55965	53,38705	52,77805	49,66995
3,91E+08	40,91045	44,90005	47,003	45,39695
4,28E+08	37,48225	43,58885	44,32835	41,6712
4,65E+08	35,9223	39,646	40,76755	37,87465
5,02E+08	33,21245	35,9871	37,6177	36,3708
5,61E+08	30,6884	34,5184	34,81745	32,6841
6,20E+08	28,2588	31,50395	31,70105	30,59555
6,79E+08	26,34395	28,9426	29,52895	28,5145
7,37E+08	24,9159	28,7049	27,95695	26,6329
7,96E+08	23,16035	25,1037	26,0375	25,237
8,89E+08	21,5077	23,3175	24,0999	23,2941
9,82E+08	20,23225	22,09925	22,75305	21,7505
1,08E+09	19,3327	20,7865	21,60975	20,30165
1,17E+09	18,4746	20,29375	20,62945	19,3625
1,26E+09	17,6225	20,1455	19,7969	18,8164
1,41E+09	16,5023	18,2504	18,33945	17,8872
1,56E+09	16,32745	18,49485	17,88675	17,02285
1,70E+09	15,45825	16,81425	17,25795	16,33525
1,85E+09	15,10785	17,4957	17,1221	16,0232
2,00E+09	14,6838	16,32755	16,40545	15,80825
2,23E+09	14,6323	16,80595	16,1645	15,33885
2,47E+09	14,3351	16,5514	15,9168	15,27545
2,70E+09	14,14445	16,06235	15,8192	15,1544
2,94E+09	14,38285	16,8615	15,98935	15,2448
3,17E+09	14,13695	16,71465	15,8209	15,2954
3,54E+09	14,42705	17,43915	16,2712	15,54005
3,91E+09	14,54235	17,4226	16,3559	15,8739
4,28E+09	14,90005	18,06105	16,7715	16,39575
4,65E+09	15,2372	18,89315	17,24325	16,7455
5,02E+09	15,63995	19,27815	17,85525	17,28485
5,61E+09	16,2229	20,11835	18,6025	18,12315
6,20E+09	16,833	21,022	19,28455	18,9546
6,79E+09	17,40065	22,0552	20,07615	19,7989
7,37E+09	18,0275	22,87105	20,8996	20,6331
7,96E+09	18,5452	23,76255	21,707	21,44565
8,89E+09	19,4144	24,87355	22,67125	22,7451
9,82E+09	20,24975	26,15345	23,7313	23,79945
1,08E+10	20,8419	27,0527	24,45905	24,6566
1,17E+10	21,36655	27,83195	25,05665	25,44405
1,26E+10	21,84795	29,1518	25,7697	26,0884
1,41E+10	22,27225	28,5842	26,24495	26,7217
1,56E+10	22,66385	30,17345	26,16715	27,40335
1,70E+10	22,65275	29,19355	26,89175	27,1285
1,85E+10	22,74465	29,8458	26,7866	27,3442
2,00E+10	22,56995	29,73265	26,2428	27,6072
