# Supplementary material for: Integrating Complex Permittivity Measurements with Histological Analysis for Advanced Tissue Characterization
Source: Sensors (Basel). 2025 Apr 21;25(8):2626. doi: 10.3390/s25082626 (PMC12030891; doi:10.3390/s25082626)
Supplement: Supplementary file 1 [file sensors-25-02626-s001.zip › Liver_fatty_e'.ods]

## Sheet: Hoja1
frequency (Hz)	Sample Code
	3	4	6	9	11	15
2,00E+08	45,9943	60,6265	52,6409	44,42355	51,1967	29,07065
2,23E+08	45,1826	59,0055	50,9572	43,05525	50,0146	27,95305
2,47E+08	44,8942	58,74295	50,87675	43,06965	49,5933	28,50445
2,70E+08	44,35235	58,2181	50,4814	42,76815	48,87915	29,0048
2,94E+08	43,98775	57,2068	49,61155	41,94315	48,1932	28,3994
3,17E+08	43,34165	55,92825	48,35135	41,12265	47,5616	26,86095
3,54E+08	43,01	55,98645	48,5043	41,1764	47,32985	27,47555
3,91E+08	42,7524	55,4067	48,02955	40,78755	46,82595	27,3454
4,28E+08	43,1504	54,26735	46,8947	39,9298	46,1721	26,66775
4,65E+08	42,68765	54,64695	48,1954	40,18985	46,18845	27,53385
5,02E+08	42,14645	54,08415	46,92175	39,90985	45,8914	26,2097
5,61E+08	41,9997	53,59475	46,7942	39,62315	45,43035	26,46505
6,20E+08	41,53315	53,38895	46,0527	39,0881	45,29425	25,69755
6,79E+08	41,4464	53,2376	46,10895	39,28125	45,03495	26,03655
7,37E+08	41,0487	52,5327	45,5285	38,9571	44,8233	25,46645
7,96E+08	40,77425	52,24405	45,31835	38,80935	44,52405	25,08925
8,89E+08	40,62985	51,8817	45,08925	38,5279	44,145	25,07345
9,82E+08	40,58355	51,48695	44,73615	38,25555	43,8267	24,98875
1,08E+09	40,2897	51,1672	44,8229	38,0603	43,559	24,93275
1,17E+09	40,0106	50,8771	44,65895	37,87685	43,29365	24,7643
1,26E+09	39,73135	50,77095	44,2077	37,64605	43,0023	24,15445
1,41E+09	39,63325	50,1535	43,63725	37,3194	42,857	23,81555
1,56E+09	39,37925	49,7932	43,53485	37,3978	42,644	23,8514
1,70E+09	38,9159	49,1661	43,20885	36,92165	42,16185	23,4386
1,85E+09	38,7798	49,0313	43,0558	36,8187	41,8626	23,41895
2,00E+09	38,6515	48,84835	42,70375	36,59035	41,6521	23,16415
2,23E+09	38,22605	48,1414	42,3813	36,46005	41,44095	22,7904
2,47E+09	37,9874	47,90325	42,1665	36,29095	41,0484	22,82805
2,70E+09	37,6523	47,49455	41,7909	35,9296	40,68595	22,53175
2,94E+09	37,3812	46,9763	41,48965	35,77035	40,44615	22,28145
3,17E+09	37,0987	46,71985	41,2601	35,6101	40,136	22,13145
3,54E+09	36,745	46,1556	40,84405	35,21865	39,71075	21,80525
3,91E+09	36,289	45,55405	40,3473	34,76455	39,2394	21,55495
4,28E+09	35,95205	45,21195	40,13655	34,46725	38,8479	21,4752
4,65E+09	35,50215	44,5484	39,63645	33,90125	38,3666	21,13435
5,02E+09	35,07235	43,9614	39,1729	33,34045	37,99355	20,8109
5,61E+09	34,44525	43,251	38,64175	32,50055	37,3654	20,5498
6,20E+09	33,84435	42,4432	38,057	31,58865	36,6957	20,27325
6,79E+09	33,1975	41,67285	37,43175	30,5975	36,04515	19,9512
7,37E+09	32,53695	40,78035	36,7643	29,5183	35,3755	19,64275
7,96E+09	31,92245	39,99	36,1601	28,4193	34,73805	19,296
8,89E+09	30,88025	38,57125	35,02825	26,6085	33,64235	18,7805
9,82E+09	29,8282	37,1857	33,8392	24,8092	32,5191	18,24635
1,08E+10	28,78215	35,8719	32,7888	23,08715	31,3862	17,7624
1,17E+10	27,869	34,54255	31,71265	21,48415	30,32945	17,332
1,26E+10	26,83565	33,11155	30,5553	19,9495	29,26305	16,7526
1,41E+10	25,4206	31,26285	29,07065	17,8193	27,651	16,1526
1,56E+10	24,0942	29,2185	27,4509	15,9144	26,15055	15,3941
1,70E+10	22,82945	27,82335	26,1556	14,43005	24,79785	14,85505
1,85E+10	21,7838	26,81245	25,1403	13,26385	23,68655	14,3601
2,00E+10	20,67555	24,8449	23,63215	12,06905	22,52345	13,69845
