# Supplementary material for: Integrating Complex Permittivity Measurements with Histological Analysis for Advanced Tissue Characterization
Source: Sensors (Basel). 2025 Apr 21;25(8):2626. doi: 10.3390/s25082626 (PMC12030891; doi:10.3390/s25082626)
Supplement: Supplementary file 1 [file sensors-25-02626-s001.zip › Liver_fatty_e''.ods]

## Sheet: Hoja1
frequency (Hz)	Sample Code
	3	4	6	9	11	15
2,00E+08	50,8245	72,21265	55,12605	41,424	54,8847	34,7403
2,23E+08	46,1594	66,2893	51,1238	38,67535	50,1432	32,9841
2,47E+08	42,4694	61,8246	47,94185	36,5122	46,15765	31,846
2,70E+08	38,723	55,79785	43,16125	33,1327	42,12695	28,13875
2,94E+08	35,5175	50,2842	38,7154	29,83105	38,5174	24,48875
3,17E+08	33,02525	47,01805	36,52925	28,3475	36,15055	22,8465
3,54E+08	30,27385	43,7638	34,29355	26,8363	33,21585	22,31315
3,91E+08	27,22725	38,66345	29,98645	23,5521	29,8923	18,59795
4,28E+08	24,8827	36,56735	28,42325	22,587	28,0257	17,64025
4,65E+08	24,0447	33,97635	26,4031	21,1537	26,00595	17,3596
5,02E+08	22,1702	31,1633	24,2712	19,36675	24,2047	14,6884
5,61E+08	20,5496	29,19545	22,63645	18,5133	22,46775	14,5681
6,20E+08	18,9405	26,9487	21,0362	16,4072	20,12635	12,94335
6,79E+08	17,7081	25,10395	19,52645	15,8711	19,36935	12,09315
7,37E+08	16,78345	24,1629	18,9294	15,0623	18,1658	11,9449
7,96E+08	15,5851	22,1106	17,1429	14,05635	17,2267	10,12402
8,89E+08	14,5336	20,61225	15,96465	13,19035	16,00215	9,47285
9,82E+08	13,7307	19,47145	15,0545	12,64095	15,15415	8,93293
1,08E+09	13,1756	18,5182	14,1407	12,16515	14,39095	8,750365
1,17E+09	12,64	17,59685	13,79715	11,7416	13,72805	8,472735
1,26E+09	12,0745	17,05595	13,49145	11,3448	13,0958	8,04989
1,41E+09	11,3097	16,10885	12,3209	10,4182	12,2489	6,9778
1,56E+09	11,2229	15,95195	12,18325	10,7534	12,21075	7,30991
1,70E+09	10,6702	14,8968	11,3936	10,2307	11,681	6,50754
1,85E+09	10,4628	14,73035	11,5316	10,37925	11,47685	6,709285
2,00E+09	10,207295	14,0532	10,8898	9,892175	10,96465	6,03931
2,23E+09	10,115045	14,16765	10,85325	10,114	10,9733	6,13674
2,47E+09	9,982195	13,7637	10,75765	10,2398	10,8352	6,00302
2,70E+09	9,85913	13,5157	10,38495	10,16145	10,60725	5,65363
2,94E+09	9,98455	13,7707	10,67705	10,5357	10,74615	5,794285
3,17E+09	9,853065	13,53885	10,5559	10,7579	10,7427	5,70208
3,54E+09	10,025745	13,77865	10,7639	11,2379	10,86605	5,690795
3,91E+09	10,13817	13,7384	10,7518	11,6446	11,01385	5,58756
4,28E+09	10,3893	14,101	11,07835	12,2588	11,2758	5,705655
4,65E+09	10,63205	14,4105	11,3771	12,85615	11,5031	5,823315
5,02E+09	10,9409	14,63865	11,5487	13,3804	11,7502	5,77828
5,61E+09	11,38995	15,1447	12,04205	14,24005	12,25035	5,94373
6,20E+09	11,78755	15,7575	12,5488	15,01945	12,7175	6,081755
6,79E+09	12,1873	16,274	13,05375	15,7891	13,1392	6,29417
7,37E+09	12,64385	16,78615	13,5165	16,48695	13,621	6,48853
7,96E+09	12,98685	17,245	14,029	17,093	14,05555	6,67646
8,89E+09	13,58025	17,9816	14,72585	17,7618	14,71105	6,91133
9,82E+09	14,14135	18,70165	15,45475	18,2915	15,37855	7,242065
1,08E+10	14,56235	19,2626	16,05285	18,5094	15,82865	7,52842
1,17E+10	14,93385	19,78455	16,4571	18,6182	16,2461	7,740075
1,26E+10	15,1772	20,25225	16,98185	18,6554	16,6516	7,963975
1,41E+10	15,5168	20,30195	17,14175	18,12295	16,91955	8,12386
1,56E+10	15,84775	21,00555	17,75225	17,70135	17,2768	8,458565
1,70E+10	15,74595	20,3747	17,56095	16,8629	17,19375	8,522625
1,85E+10	15,8365	20,624	17,87315	16,26935	17,2674	8,77886
2,00E+10	15,77615	20,67665	17,86965	15,43945	17,282	8,81385
