# Supplementary material for: Integrating Complex Permittivity Measurements with Histological Analysis for Advanced Tissue Characterization
Source: Sensors (Basel). 2025 Apr 21;25(8):2626. doi: 10.3390/s25082626 (PMC12030891; doi:10.3390/s25082626)
Supplement: Supplementary file 1 [file sensors-25-02626-s001.zip › Liver_necrotic_e'.ods]

## Sheet: Hoja1
frequency (Hz)	Sample code
	7
2,00E+08	42,40275
2,23E+08	41,75405
2,47E+08	41,51145
2,70E+08	41,14845
2,94E+08	40,79635
3,17E+08	39,70125
3,54E+08	39,44765
3,91E+08	39,0567
4,28E+08	38,5322
4,65E+08	39,0884
5,02E+08	38,00355
5,61E+08	37,8962
6,20E+08	37,3481
6,79E+08	37,1331
7,37E+08	36,779
7,96E+08	36,1193
8,89E+08	35,8462
9,82E+08	35,64165
1,08E+09	35,43245
1,17E+09	35,0877
1,26E+09	34,4451
1,41E+09	34,01755
1,56E+09	33,88875
1,70E+09	33,3926
1,85E+09	33,1161
2,00E+09	32,61885
2,23E+09	32,2222
2,47E+09	31,89135
2,70E+09	31,556
2,94E+09	31,2155
3,17E+09	30,7832
3,54E+09	30,35585
3,91E+09	29,9238
4,28E+09	29,6159
4,65E+09	29,2275
5,02E+09	28,6872
5,61E+09	28,1454
6,20E+09	27,5956
6,79E+09	27,0902
7,37E+09	26,5728
7,96E+09	25,93625
8,89E+09	25,06575
9,82E+09	24,1931
1,08E+10	23,336975
1,17E+10	22,582675
1,26E+10	21,712125
1,41E+10	20,571235
1,56E+10	19,584505
1,70E+10	18,690215
1,85E+10	17,815605
2,00E+10	17,06998
