# Supplementary material for: Integrating Complex Permittivity Measurements with Histological Analysis for Advanced Tissue Characterization
Source: Sensors (Basel). 2025 Apr 21;25(8):2626. doi: 10.3390/s25082626 (PMC12030891; doi:10.3390/s25082626)
Supplement: Supplementary file 1 [file sensors-25-02626-s001.zip › Liver_necrotic_e''.ods]

## Sheet: Hoja1
frequency (Hz)	Sample code
	7
2,00E+08	48,78215
2,23E+08	44,2603
2,47E+08	40,5335
2,70E+08	37,12385
2,94E+08	34,25895
3,17E+08	31,319
3,54E+08	28,7193
3,91E+08	26,12165
4,28E+08	24,14741
4,65E+08	23,04957
5,02E+08	21,187465
5,61E+08	19,67358
6,20E+08	18,347485
6,79E+08	17,203055
7,37E+08	16,419225
7,96E+08	15,25732
8,89E+08	14,26298
9,82E+08	13,42501
1,08E+09	12,97857
1,17E+09	12,511025
1,26E+09	11,95682
1,41E+09	11,251545
1,56E+09	11,01013
1,70E+09	10,60291
1,85E+09	10,36541
2,00E+09	9,91569
2,23E+09	9,853455
2,47E+09	9,55705
2,70E+09	9,432715
2,94E+09	9,43421
3,17E+09	9,257305
3,54E+09	9,30953
3,91E+09	9,30488
4,28E+09	9,411895
4,65E+09	9,552725
5,02E+09	9,643465
5,61E+09	9,90905
6,20E+09	10,153475
6,79E+09	10,405635
7,37E+09	10,69912
7,96E+09	10,91731
8,89E+09	11,315695
9,82E+09	11,67702
1,08E+10	11,956725
1,17E+10	12,146045
1,26E+10	12,29076
1,41E+10	12,405485
1,56E+10	12,48355
1,70E+10	12,5925
1,85E+10	12,54937
2,00E+10	12,452275
