# Supplementary material for: Integrating Complex Permittivity Measurements with Histological Analysis for Advanced Tissue Characterization
Source: Sensors (Basel). 2025 Apr 21;25(8):2626. doi: 10.3390/s25082626 (PMC12030891; doi:10.3390/s25082626)
Supplement: Supplementary file 1 [file sensors-25-02626-s001.zip › Liver_standard_e'.ods]

## Sheet: Hoja1
frequency (Hz)	Sample Code
	1	5	10	12	14	B21-29	B21-14total	HEALTHY1	HEALTHY2	HEALTHY3	16	18
2,00E+08	65,02285	57,02265	52,3114	60,20285	53,1767	55,9174	53,42836	56,76726667	53,9251	54,96923333	62,1392	58,5408
2,23E+08	63,46155	55,7116	51,14195	58,86345	50,65595	54,80065	52,30576	55,1815	52,45246667	53,39773333	61,05435	57,328
2,47E+08	62,56635	55,12825	50,3761	57,9757	51,77555	54,374	51,56767	54,6877	52,1188	53,0826	61,07865	56,94015
2,70E+08	61,22865	54,31315	49,43005	57,20035	52,6644	53,71275	50,81189	54,21066667	51,68553333	52,7184	60,4268	56,43005
2,94E+08	60,5868	53,6648	48,9436	56,52115	50,5389	53,1133	49,98307	53,17273333	50,6154	51,61256667	59,31655	55,84915
3,17E+08	59,7555	52,957	48,5466	55,8341	48,46725	53,83715	49,55278	52,31416667	49,884	50,77496667	58,8656	55,0995
3,54E+08	59,2578	52,4399	47,9624	55,27405	49,96175	52,54735	48,91784	51,8639	49,62566667	50,53613333	59,0154	54,93515
3,91E+08	58,5122	51,88125	47,46395	54,79725	49,29265	52,13465	48,329	51,2196	48,9914	49,91303333	58,1678	54,512
4,28E+08	57,8966	51,0912	46,9003	54,0607	47,1424	51,49185	47,81916	50,39226667	48,15286667	49,06223333	57,34855	53,78605
4,65E+08	58,4228	51,96755	46,67395	53,97275	48,91115	51,3925	47,46806	50,30903333	48,15113333	49,10063333	57,5853	53,75615
5,02E+08	57,55295	50,93685	46,5039	53,90935	47,71875	50,95095	47,07718	49,61816667	47,5223	48,4018	57,03355	53,72445
5,61E+08	57,31435	50,82515	45,8468	53,15475	47,95545	50,6188	46,78482	49,82743333	47,80326667	48,71476667	56,73865	53,16635
6,20E+08	56,56385	50,03675	45,795	53,16535	46,66645	50,40685	46,14299	48,80873333	46,7532	47,64833333	55,71105	53,31515
6,79E+08	56,42065	49,73065	45,3374	52,6373	47,4254	50,09875	46,16488	49,02473333	47,0142	47,9328	56,05615	52,75385
7,37E+08	55,8581	49,265	45,12645	52,34545	46,12185	49,56035	45,60776	48,3017	46,32043333	47,2308	55,3034	52,4185
7,96E+08	55,5563	48,98695	44,84745	52,0531	46,3169	49,3167	45,28235	48,005	46,06953333	46,96116667	55,36015	52,16885
8,89E+08	55,3173	48,61325	44,37975	51,67475	46,0713	49,15855	44,9714	47,53113333	45,61133333	46,5025	54,80595	51,78525
9,82E+08	55,3232	48,253	43,9549	51,2421	45,8018	48,81925	44,52413	47,09323333	45,18573333	46,0935	54,34725	51,39855
1,08E+09	54,96805	48,15405	43,59655	50,96145	45,5419	48,3916	44,17383	46,82943333	44,93066667	45,84866667	53,9703	51,0231
1,17E+09	54,6182	47,96785	43,2701	50,9502	45,34605	48,078	43,78329	46,51546667	44,63016667	45,5399	53,5912	50,7706
1,26E+09	54,3083	47,54295	43,0172	50,7364	45,3352	47,89925	43,42429	46,4098	44,5356	45,45006667	53,1344	50,5959
1,41E+09	54,0694	47,0108	42,87585	50,25435	44,2289	47,4288	43,13506	46,04413333	44,1631	45,0644	52,4485	50,43935
1,56E+09	54,04615	46,81885	42,52115	49,8417	44,2101	47,17305	42,91099	45,5484	43,69823333	44,6134	52,48345	49,98475
1,70E+09	53,25695	46,48075	42,00065	49,4901	43,39865	46,65705	42,50297	45,0548	43,1636	44,07113333	51,7857	49,4706
1,85E+09	53,1378	46,12535	41,6088	49,3379	43,479	46,4202	42,08788	44,8017	42,92306667	43,83703333	51,46265	49,1551
2,00E+09	53,0663	45,8179	41,42625	49,06545	43,329	46,20475	41,78832	44,75096667	42,87156667	43,77926667	50,87365	49,1264
2,23E+09	52,64365	45,54705	41,13545	48,5122	42,48325	45,70085	41,41126	44,17853333	42,30996667	43,21406667	50,46095	48,6517
2,47E+09	52,3386	45,0613	40,60805	48,2392	42,57975	45,2927	41,00418	43,7916	41,89923333	42,81843333	50,14655	48,1959
2,70E+09	51,9653	44,7566	40,24305	47,801	41,95005	44,9348	40,6327	43,52863333	41,6062	42,53096667	49,45985	47,91025
2,94E+09	51,67095	44,391	39,9183	47,41235	41,3829	44,4448	40,18611	43,07513333	41,17176667	42,09216667	48,9997	47,4968
3,17E+09	51,326	44,068	39,5508	47,1041	41,50185	44,1606	39,88215	42,7629	40,84716667	41,7661	48,7772	47,15505
3,54E+09	50,96175	43,61175	39,08045	46,5699	40,7093	43,5389	39,41069	42,31136667	40,39313333	41,30853333	48,09305	46,69045
3,91E+09	50,34465	43,0928	38,51855	45,97785	40,1061	42,9842	38,87152	41,76713333	39,81416667	40,732	47,4302	46,07605
4,28E+09	49,97925	42,66515	38,06985	45,49215	39,91605	42,4517	38,40206	41,37643333	39,4282	40,3424	46,8832	45,69115
4,65E+09	49,4428	42,1144	37,48495	44,89075	39,1637	41,83415	37,84802	40,80736667	38,8336	39,754	46,26795	45,03965
5,02E+09	48,9676	41,7364	37,12255	44,4041	38,659	41,34815	37,50873	40,44453333	38,48796667	39,38763333	45,66125	44,57465
5,61E+09	48,21145	41,0501	36,4209	43,6117	37,9178	40,52685	36,80263	39,7603	37,795	38,69643333	44,68175	43,83515
6,20E+09	47,44525	40,3135	35,65275	42,785	37,2353	39,6918	36,10024	39,04603333	37,1076	37,99753333	43,8043	43,02535
6,79E+09	46,74665	39,5433	34,924	41,94855	36,475	38,80835	35,37535	38,31693333	36,41126667	37,2974	42,9713	42,21945
7,37E+09	46,00855	38,76205	34,19755	41,06545	35,64515	37,888	34,66064	37,5514	35,6724	36,5366	42,0809	41,34485
7,96E+09	45,20125	38,0464	33,52195	40,22985	35,114	37,0588	33,98313	36,86096667	35,0385	35,87356667	41,1845	40,57035
8,89E+09	43,8905	36,7884	32,3852	38,8575	33,65205	35,6287	32,9148	35,61686667	33,8802	34,6742	39,62945	39,18115
9,82E+09	42,4688	35,5167	31,26055	37,44455	32,26665	34,1969	31,80669	34,41903333	32,69096667	33,46596667	38,12625	37,7855
1,08E+10	41,1148	34,2388	30,1203	36,0277	31,0926	32,8254	30,70236	33,20466667	31,5541	32,30793333	36,73935	36,3877
1,17E+10	39,78935	33,06105	29,0889	34,7541	29,85795	31,4844	29,7499	32,1509	30,558	31,28663333	35,24285	35,1504
1,26E+10	38,4012	31,86045	28,0417	33,47515	28,73005	30,13095	28,75766	30,99763333	29,50303333	30,1648	33,85985	33,77235
1,41E+10	36,3105	30,13235	26,4751	31,5931	27,28495	28,3033	27,29279	29,38966667	27,99743333	28,61843333	31,96325	32,02025
1,56E+10	34,60215	28,464	24,99165	29,8679	25,44475	26,45415	25,79151	27,7589	26,4605	27,02086667	30,36305	30,11385
1,70E+10	32,6404	27,00915	23,62935	28,2676	24,3498	24,95265	24,50964	26,3298	25,15113333	25,6577	28,68775	28,6379
1,85E+10	30,71295	25,8963	22,5794	27,09805	23,60045	23,76595	23,46694	25,2609	24,12543333	24,63336667	27,04675	27,4452
2,00E+10	29,30455	24,53475	21,4374	25,72675	21,39085	22,20645	22,29713	23,7848	22,75973333	23,19303333	25,8587	25,89005
