# Supplementary material for: Integrating Complex Permittivity Measurements with Histological Analysis for Advanced Tissue Characterization
Source: Sensors (Basel). 2025 Apr 21;25(8):2626. doi: 10.3390/s25082626 (PMC12030891; doi:10.3390/s25082626)
Supplement: Supplementary file 1 [file sensors-25-02626-s001.zip › Liver_standard_e''.ods]

## Sheet: Hoja1
frequency (Hz)	Sample Code
	1	5	10	12	14	B21-29	B21-14total	HEALTHY1	HEALTHY2	HEALTHY3	16	18
2,00E+08	79,1586	58,27025	49,52635	74,0783	57,0221	57,8054	52,20644	69,07806667	58,16693333	58,9848	76,58365	65,98835
2,23E+08	71,49285	53,06805	45,02735	66,9073	55,6876	52,40705	47,45789	62,92003333	53,39083333	54,11633333	69,8473	60,06135
2,47E+08	65,5096	48,92845	41,3996	61,0904	54,5279	48,22165	43,3866	57,95283333	49,47293333	50,238	64,2005	55,3789
2,70E+08	59,5543	44,6852	38,07735	55,82165	47,1889	43,98725	40,14428	52,95473333	45,13346667	45,73936667	57,92985	50,24045
2,94E+08	54,68595	41,14265	35,2499	51,42195	40,33015	40,38195	37,46308	48,61623333	41,33146667	41,82343333	53,04565	45,8065
3,17E+08	50,959	38,4758	33,15405	47,94235	39,5132	37,62635	35,01779	45,56243333	39,0226	39,4506	50,0338	43,0324
3,54E+08	46,30815	35,38655	30,36015	43,6937	39,3304	35,0831	31,97457	41,91096667	36,1153	36,56856667	45,8294	39,5699
3,91E+08	41,8303	32,07145	27,8597	39,66745	31,7408	31,8367	29,47487	37,74156667	32,3739	32,69636667	41,0737	35,52945
4,28E+08	37,791	29,81665	25,96195	36,65455	31,94805	29,8219	27,47027	35,32106667	30,51626667	30,8621	38,8515	33,23175
4,65E+08	36,3669	27,8044	24,22	33,58985	29,90345	27,86885	25,6899	32,9598	28,57203333	28,85436667	35,9793	30,96535
5,02E+08	33,71495	26,23545	22,8798	32,03305	25,89385	26,08175	24,22907	30,3653	26,29396667	26,53546667	33,40265	28,7413
5,61E+08	31,00065	23,99365	21,20335	29,1014	26,30365	24,12835	22,3359	28,39413333	24,7748	25,03196667	31,1445	26,727
6,20E+08	28,5279	22,5709	19,1389	27,21925	23,3562	22,345	20,87168	26,0913	22,81776667	23,0223	28,5184	24,14635
6,79E+08	26,49715	21,1408	18,66535	25,3931	21,67755	21,19875	19,21659	24,2158	21,19673333	21,36433333	26,82695	23,11805
7,37E+08	25,0344	20,0782	17,389	23,92135	22,0047	20,10595	18,65958	23,28416667	20,55843333	20,75483333	25,4646	21,71635
7,96E+08	23,2948	18,8592	16,8633	22,5433	18,68825	18,941	17,43833	21,651	19,10313333	19,2408	23,94585	20,52665
8,89E+08	21,53045	17,57895	15,76705	20,84725	17,5898	17,5073	16,69346	20,17336667	17,9011	18,01966667	22,34475	19,11695
9,82E+08	19,97535	16,4239	15,0277	19,56575	16,9299	16,8055	15,77501	18,93836667	16,88736667	17,00086667	21,2319	18,12295
1,08E+09	19,1505	15,6652	14,3201	18,284	16,32365	16,10465	15,1079	17,90313333	16,0411	16,14706667	20,28165	17,20105
1,17E+09	18,25255	15,1458	13,71815	17,4516	15,81775	15,34505	14,47024	16,97896667	15,28556667	15,40086667	19,45765	16,3602
1,26E+09	17,42935	14,7248	13,15395	17,0327	15,68835	14,95325	13,91509	16,2192	14,703	14,78196667	18,7457	15,63385
1,41E+09	16,18465	13,85395	12,4927	16,1405	13,9276	14,26725	13,14175	15,3974	13,97433333	14,04933333	17,4913	14,8902
1,56E+09	15,9328	13,36505	12,44265	15,56995	14,6561	13,89015	12,77889	15,02363333	13,77936667	13,8734	17,1414	14,7519
1,70E+09	15,1961	12,98545	12,05705	14,76885	12,86785	13,47035	12,52485	14,2402	13,0754	13,14623333	16,51785	14,007
1,85E+09	14,68605	12,79065	11,7834	14,4745	13,61855	13,23545	12,2816	13,85553333	12,81023333	12,90443333	16,4081	13,78845
2,00E+09	14,2001	12,40085	11,4473	14,25925	12,3625	13,03315	11,99947	13,34043333	12,32366667	12,39503333	15,7609	13,1956
2,23E+09	14,2195	12,27555	11,46725	13,94645	12,92235	13,0013	11,68859	13,28216667	12,3953	12,48716667	15,50165	13,4
2,47E+09	13,75585	12,1272	11,3497	13,69725	12,64925	12,84415	11,58573	12,89566667	12,07303333	12,16913333	15,22035	13,1197
2,70E+09	13,6322	11,92955	11,1966	13,6127	12,01235	12,8221	11,56393	12,60853333	11,80673333	11,90586667	15,066	12,8751
2,94E+09	13,7754	12,1105	11,30545	13,6289	12,5592	13,0048	11,56974	12,7528	12,03793333	12,142	15,1613	13,17755
3,17E+09	13,6302	12,0278	11,347	13,60105	12,4261	13,00615	11,47306	12,59306667	11,89426667	12,01613333	14,93265	13,0777
3,54E+09	13,8781	12,25425	11,46295	13,77135	12,7291	13,3017	11,653	12,70776667	12,0522	12,18576667	15,24815	13,321
3,91E+09	13,9948	12,37315	11,6357	13,92895	12,4687	13,47635	11,73453	12,71406667	12,0653	12,20626667	15,23115	13,44035
4,28E+09	14,3026	12,7002	11,91885	14,2155	12,865	13,8252	11,99423	12,96903333	12,32283333	12,48376667	15,53	13,79485
4,65E+09	14,6573	12,9864	12,10295	14,4722	13,25645	14,13055	12,13798	13,16373333	12,52223333	12,70236667	15,84395	14,0941
5,02E+09	15,05715	13,23325	12,3644	14,77935	13,35065	14,47125	12,40796	13,3926	12,74663333	12,94856667	16,1803	14,4219
5,61E+09	15,591	13,78255	12,8379	15,30085	13,8047	15,07255	12,81306	13,84693333	13,1554	13,36393333	16,68735	14,97735
6,20E+09	16,1598	14,2779	13,25225	15,8225	14,21285	15,64495	13,18964	14,26423333	13,51806667	13,79016667	17,1379	15,5411
6,79E+09	16,75175	14,812	13,6608	16,3405	14,7538	16,185	13,58978	14,7512	13,9573	14,22986667	17,6249	16,13325
7,37E+09	17,41885	15,31025	14,07735	16,86865	15,11335	16,7272	13,98175	15,2079	14,36783333	14,67486667	18,20825	16,65785
7,96E+09	18,0714	15,8436	14,45215	17,34645	15,6636	17,2611	14,34874	15,6504	14,80333333	15,12956667	18,7498	17,1923
8,89E+09	19,00875	16,6398	15,0397	18,0964	16,1265	18,00085	14,9618	16,29346667	15,4391	15,7764	19,40065	17,9846
9,82E+09	19,97425	17,31605	15,60775	18,72675	16,7885	18,63725	15,47939	16,89143333	15,99926667	16,369	20,04	18,69675
1,08E+10	20,5688	17,8564	15,97795	19,21205	17,22805	19,1321	15,88131	17,3682	16,43153333	16,82493333	20,4573	19,19225
1,17E+10	21,21915	18,3267	16,349	19,60225	17,591	19,56825	16,26891	17,804	16,8173	17,2391	20,8116	19,7351
1,26E+10	21,8509	18,649	16,67465	19,9171	18,2061	19,903	16,60327	18,1941	17,2389	17,65286667	21,20505	20,11605
1,41E+10	22,42165	18,96875	16,9277	20,11365	17,77365	20,115	16,9548	18,45453333	17,4622	17,914	21,3351	20,3731
1,56E+10	22,63005	19,36015	17,2959	20,3769	18,6682	20,5546	17,33474	18,94306667	17,9528	18,4176	21,27935	20,8712
1,70E+10	23,31325	19,143	17,0924	20,1357	17,9067	20,07675	17,26445	18,77343333	17,7975	18,25006667	21,612	20,54465
1,85E+10	23,32895	19,28085	17,14755	20,09865	18,45875	20,21745	17,38069	18,955	17,98446667	18,47803333	21,52585	20,74915
2,00E+10	23,0156	19,33125	17,15125	20,09965	18,4171	20,3061	17,46147	19,01246667	18,08676667	18,54293333	21,1571	20,81245
