# Supplementary material for: Integrating Complex Permittivity Measurements with Histological Analysis for Advanced Tissue Characterization
Source: Sensors (Basel). 2025 Apr 21;25(8):2626. doi: 10.3390/s25082626 (PMC12030891; doi:10.3390/s25082626)
Supplement: Supplementary file 1 [file sensors-25-02626-s001.zip › Lung_fibrotic_e'.ods]

## Sheet: Hoja1
frequency (Hz)	Sample Code
	1AP	1BA	5	7	10	12	B21-23	16	18
2,00E+08	69,6641	61,8412	66,1341	70,45005	64,77135	65,4799	63,61223333	67,8707	69,58595
2,23E+08	68,2349	60,23105	64,5559	68,91325	63,72455	63,9232	62,30033333	66,734	68,0144
2,47E+08	67,31555	59,3841	64,0761	68,12675	63,05775	62,96865	61,46656667	66,86575	67,88785
2,70E+08	66,391	58,39975	63,32355	67,45885	62,53685	62,20915	60,7589	66,38825	67,6053
2,94E+08	65,66995	57,6532	62,49225	66,5791	61,9536	61,45545	60,11593333	65,10895	66,6544
3,17E+08	64,97045	56,95715	61,72465	65,98425	61,43635	60,71475	59,56493333	64,4205	65,5583
3,54E+08	64,2711	56,4335	61,31195	65,2888	60,84685	60,0384	58,85473333	64,71695	65,4579
3,91E+08	63,60385	55,7192	60,6804	64,697	60,47585	59,5217	58,3714	63,89985	64,9803
4,28E+08	63,03355	55,1688	59,7444	63,86685	59,996	58,75875	57,7252	63,10595	64,03125
4,65E+08	63,52225	55,5939	61,0328	64,68395	59,79025	58,62855	57,7123	63,5006	64,2038
5,02E+08	62,72955	54,8433	59,74985	63,8414	59,64475	58,52155	57,536	62,8212	63,966
5,61E+08	62,35045	54,5833	59,8023	63,63855	58,9686	57,6797	56,78306667	62,67955	63,4046
6,20E+08	61,7385	53,90455	58,85805	62,89225	59,11425	57,73745	56,71726667	61,67625	63,5785
6,79E+08	61,48955	53,6962	58,65615	62,6223	58,7086	57,14545	56,227	62,2641	63,10385
7,37E+08	61,0935	53,2137	58,1527	62,2254	58,70325	56,9256	56,08563333	61,57785	62,72985
7,96E+08	60,7425	52,9733	57,93745	61,88125	58,3444	56,5314	55,69903333	61,69905	62,41495
8,89E+08	60,4784	52,7203	57,62415	61,6194	57,95045	56,1613	55,35883333	61,3172	62,07055
9,82E+08	60,501	52,729	57,31355	61,47415	57,56465	55,71505	55,01503333	61,03065	61,742
1,08E+09	60,129	52,3822	57,29815	61,28405	57,26895	55,43445	54,7262	60,8045	61,40875
1,17E+09	59,7793	52,04545	57,18955	60,9518	56,9944	55,47735	54,59013333	60,586	61,21935
1,26E+09	59,39485	51,76145	56,7502	60,50175	56,6947	55,19595	54,2646	60,1763	60,9995
1,41E+09	59,19125	51,4981	56,19195	60,0859	56,7001	54,7001	53,9576	59,6626	60,8425
1,56E+09	59,0234	51,43495	56,1212	60,07755	56,38895	54,2691	53,70426667	59,9756	60,5046
1,70E+09	58,4561	50,7574	55,8271	59,51485	55,9692	54,0187	53,33766667	59,43675	60,0107
1,85E+09	58,21015	50,62275	55,52065	59,2134	55,5838	53,8485	53,0315	59,3047	59,7792
2,00E+09	58,1034	50,56885	55,20215	58,9952	55,32735	53,52845	52,77223333	58,76615	59,7122
2,23E+09	57,5883	50,11505	55,02235	58,5998	55,1528	53,0001	52,44626667	58,58565	59,3034
2,47E+09	57,28125	49,86335	54,59035	58,2376	54,6702	52,764	52,0542	58,5143	58,985
2,70E+09	56,908	49,4662	54,27555	57,86795	54,3057	52,33255	51,68493333	57,95445	58,7186
2,94E+09	56,53605	49,1729	53,94735	57,48035	54,04065	51,96335	51,34113333	57,62235	58,28245
3,17E+09	56,16345	48,9384	53,6771	57,21675	53,6091	51,6615	51,00576667	57,53535	58,0167
3,54E+09	55,67975	48,54955	53,2023	56,7033	53,10695	51,1268	50,4896	56,94715	57,41975
3,91E+09	55,09095	47,98305	52,6453	56,11775	52,56665	50,56865	49,9467	56,40905	56,77595
4,28E+09	54,6185	47,657	52,10875	55,6461	52,014	50,0838	49,4413	55,8978	56,25485
4,65E+09	54,0249	47,15405	51,49285	55,08745	51,3772	49,488	48,865	55,3684	55,45585
5,02E+09	53,467	46,7604	50,94075	54,3956	50,759	48,8857	48,31026667	54,7609	54,6014
5,61E+09	52,598	46,07215	50,01355	53,33445	49,7761	47,94775	47,42696667	53,63805	53,56435
6,20E+09	51,6267	45,34515	48,9814	52,21555	48,70505	46,9124	46,4689	52,5935	52,4742
6,79E+09	50,64985	44,6262	47,96	51,1196	47,5699	45,8543	45,4823	51,6156	51,4256
7,37E+09	49,53815	43,8304	46,854	50,00505	46,3949	44,7827	44,46556667	50,6192	50,3845
7,96E+09	48,45635	43,05535	45,8641	48,89135	45,25745	43,7797	43,48723333	49,52475	49,45565
8,89E+09	46,64945	41,67555	44,16	47,0937	43,46135	42,1031	41,9103	47,64165	47,7982
9,82E+09	44,8932	40,2717	42,56695	45,4348	41,80145	40,5908	40,39036667	45,9545	46,18475
1,08E+10	43,21585	38,9424	40,9611	43,7089	40,1459	39,04485	38,88746667	44,35285	44,44595
1,17E+10	41,6334	37,6373	39,4581	42,1444	38,60785	37,6834	37,4911	42,5903	42,87095
1,26E+10	40,0718	36,30825	38,0341	40,5915	37,0735	36,3308	36,12926667	41,0472	41,08205
1,41E+10	37,8229	34,3224	35,855	38,1693	34,90375	34,28045	34,13666667	38,7224	38,91575
1,56E+10	35,77455	32,62465	33,66125	36,0343	32,7593	32,34265	32,27336667	36,66735	36,4799
1,70E+10	33,8047	30,8424	31,84735	33,9698	30,8243	30,51255	30,50513333	34,51605	34,59245
1,85E+10	32,1903	29,1274	30,34315	31,9205	29,3617	29,05335	29,01836667	32,3745	33,0302
2,00E+10	30,43605	27,7772	28,4576	30,1392	27,6559	27,42565	27,49446667	30,84645	30,88975
