# Supplementary material for: Integrating Complex Permittivity Measurements with Histological Analysis for Advanced Tissue Characterization
Source: Sensors (Basel). 2025 Apr 21;25(8):2626. doi: 10.3390/s25082626 (PMC12030891; doi:10.3390/s25082626)
Supplement: Supplementary file 1 [file sensors-25-02626-s001.zip › Lung_fibrotic_e''.ods]

## Sheet: Hoja1
frequency (Hz)	Sample Code
	1AP	1BA	5	7	10	12	B21-23	16	18
2,00E+08	83,6028	79,627	83,0785	85,3727	78,34615	86,50025	79,57616667	94,9825	89,937
2,23E+08	75,15305	71,924	75,17205	76,76655	70,33765	77,75585	71,4277	86,1891	81,5248
2,47E+08	68,32755	65,72435	68,7979	69,8386	63,7374	70,6664	64,92983333	78,65405	74,8674
2,70E+08	62,4557	59,82795	62,51195	63,81325	58,3834	64,7407	59,51346667	70,7721	67,7086
2,94E+08	57,6312	55,04185	57,2965	58,6766	53,7836	59,6575	54,999	64,53825	61,473
3,17E+08	53,4841	51,2144	53,377	54,6071	49,7873	55,46695	51,14433333	60,1125	57,4624
3,54E+08	48,412	46,53035	48,74405	49,52595	45,0147	50,38635	46,33036667	54,6432	52,6933
3,91E+08	43,97845	42,08015	43,84475	44,8446	41,0225	45,6844	42,17883333	48,67815	46,88285
4,28E+08	39,5326	38,0469	40,5823	41,03545	37,8316	42,1459	38,86943333	45,7541	43,7979
4,65E+08	38,0975	36,5425	37,69115	38,8882	35,04065	38,54485	35,5965	42,04155	40,60035
5,02E+08	35,4388	33,9307	35,24425	36,20465	32,74695	36,6608	33,95643333	38,61875	37,3874
5,61E+08	32,4353	31,1592	32,0873	33,12045	29,90015	33,17045	30,81423333	35,65255	34,61645
6,20E+08	29,8817	28,6245	29,8387	30,6013	26,7787	30,9408	28,3449	32,35935	31,04345
6,79E+08	27,76355	26,56955	27,7016	28,4178	25,7694	28,8059	26,69233333	30,10445	29,44155
7,37E+08	26,1556	25,0756	26,2151	26,89785	23,8397	27,07195	24,8877	28,3505	27,6788
7,96E+08	24,47575	23,33345	24,42855	25,1674	22,86775	25,479	23,64183333	26,33655	25,82145
8,89E+08	22,70855	21,5605	22,5568	23,30875	21,17795	23,48315	21,81883333	24,287	23,89365
9,82E+08	21,10805	19,97835	20,9453	21,64795	19,956	21,9827	20,41356667	22,8262	22,458
1,08E+09	20,2673	19,12285	19,8546	20,7843	18,87695	20,4839	19,25086667	21,60555	21,23835
1,17E+09	19,3474	18,2228	19,08275	19,92	17,9877	19,50835	18,38926667	20,5672	20,15055
1,26E+09	18,48815	17,35685	18,44475	19,15145	17,0712	18,97655	17,65406667	19,65585	19,16105
1,41E+09	17,28655	16,10955	17,23495	17,9353	16,1272	17,9422	16,6555	18,12515	18,09225
1,56E+09	16,96545	15,7623	16,5037	17,3894	15,88375	17,19255	16,07123333	17,62495	17,83955
1,70E+09	16,31855	15,0302	15,96535	16,8574	15,4057	16,33935	15,5341	16,9023	16,8272
1,85E+09	15,87615	14,5309	15,74555	16,45605	15,05315	15,9708	15,13416667	16,78645	16,61615
2,00E+09	15,46845	14,02725	15,1865	15,9339	14,5666	15,73155	14,7523	16,0558	15,79785
2,23E+09	15,3982	13,94125	15,01095	15,9313	14,5155	15,30605	14,5396	15,75765	16,0533
2,47E+09	15,1103	13,5034	14,81695	15,5852	14,4748	15,05585	14,32983333	15,51245	15,72715
2,70E+09	15,11395	13,3485	14,59975	15,53435	14,3603	14,98925	14,26303333	15,45965	15,48425
2,94E+09	15,1862	13,41505	14,8638	15,67115	14,5258	14,9792	14,3009	15,632	15,9614
3,17E+09	15,2315	13,31015	14,8097	15,6965	14,68045	14,9862	14,35193333	15,4658	15,9162
3,54E+09	15,5154	13,47645	15,23155	16,06765	14,9913	15,2112	14,5646	16,0466	16,40585
3,91E+09	15,79665	13,58765	15,484	16,3718	15,4011	15,45615	14,86576667	16,2294	16,7016
4,28E+09	16,26625	13,85255	16,01965	16,88985	15,95625	15,8629	15,2572	16,69415	17,31135
4,65E+09	16,68855	14,17895	16,5146	17,4328	16,4175	16,23005	15,6185	17,25565	17,88405
5,02E+09	17,1994	14,5494	16,89815	18,03785	16,93235	16,682	16,05023333	17,8804	18,22255
5,61E+09	18,02145	15,1151	17,73945	18,9772	17,85085	17,46655	16,78413333	18,7612	18,97155
6,20E+09	18,8623	15,7129	18,4848	19,8249	18,7455	18,1618	17,49153333	19,49835	19,6662
6,79E+09	19,69425	16,33815	19,2574	20,5553	19,4779	18,78715	18,132	20,225	20,33165
7,37E+09	20,4695	16,99665	19,8995	21,2867	20,1687	19,3864	18,74986667	21,0701	20,91105
7,96E+09	21,14565	17,61825	20,521	21,94875	20,7116	19,87695	19,28123333	21,818	21,5378
8,89E+09	22,1298	18,5046	21,3683	22,7661	21,5112	20,5801	20,07286667	22,6186	22,4243
9,82E+09	22,87705	19,2877	22,0953	23,56675	22,1376	21,12855	20,70503333	23,45765	23,36825
1,08E+10	23,4695	19,8795	22,77095	24,26125	22,7088	21,68455	21,24723333	24,0807	24,13615
1,17E+10	24,0149	20,4571	23,27	24,78765	23,12905	22,0723	21,6676	24,60025	24,78935
1,26E+10	24,34065	20,96375	23,64525	25,336	23,44075	22,37995	21,995	25,228	25,3821
1,41E+10	24,75565	21,4535	24,04805	25,79475	23,6989	22,75735	22,34036667	25,66795	25,5689
1,56E+10	25,09615	21,6501	24,5779	26,0754	24,19365	23,1666	22,7382	25,72825	26,3653
1,70E+10	25,02735	22,0897	24,38515	26,47245	23,79815	23,02195	22,70083333	26,36355	25,9555
1,85E+10	25,1257	22,10075	24,5438	26,39595	23,81625	23,02775	22,76163333	26,3078	26,23645
2,00E+10	25,0937	21,8622	24,61105	26,0887	23,8376	23,0729	22,8247	25,91275	26,31955
