# Supplementary material for: Integrating Complex Permittivity Measurements with Histological Analysis for Advanced Tissue Characterization
Source: Sensors (Basel). 2025 Apr 21;25(8):2626. doi: 10.3390/s25082626 (PMC12030891; doi:10.3390/s25082626)
Supplement: Supplementary file 1 [file sensors-25-02626-s001.zip › Lung_standard_e'.ods]

## Sheet: Hoja1
frequency (Hz)	Sample Code
	3	4	6	9	13	14	15	B21-23	B21-224	B21-226	B21-28	B21-30	B21-31	17
2,00E+08	40,33095	46,17836667	28,21315	41,794	20,95575	34,09895	6,847395	39,04261667	26,3545	50,31483333	39,0052	39,60233333	31,560675	48,25605
2,23E+08	39,7223	45,28156667	27,5958	40,0207	17,2737	32,0435	6,198295	37,34983333	25,45626667	49,16353333	38,202775	38,6969	31,33665	47,5587
2,47E+08	39,6708	45,49586667	28,2619	40,57125	20,948	34,23625	6,918335	38,07343333	26,05386667	48,30228333	38,635425	38,62523333	31,496925	47,3501
2,70E+08	39,6059	45,61223333	28,68695	41,0487	24,7102	36,071	7,755065	39,02388333	26,4659	46,59495	38,62575	38,11076667	31,4924	46,9077
2,94E+08	39,1093	44,8209	28,29025	39,8619	22,05815	34,17465	7,432445	37,89598333	25,89875833	46,96723333	37,977525	37,61643333	31,0966	46,6533
3,17E+08	38,66915	43,93276667	27,71835	38,3664	18,1811	31,18985	6,711885	36,30556667	25,28295833	46,79338333	37,12065	37,4044	30,863025	46,1981
3,54E+08	38,49695	44,21236667	28,3044	39,1413	21,7518	33,28815	7,3202	37,11235	25,90121667	46,4813	37,611825	37,36386667	31,33235	45,78075
3,91E+08	38,3159	43,9499	28,27315	38,81125	21,9823	33,1403	7,547975	37,00876667	25,76538333	46,0773	37,317	37,0501	31,09755	45,60165
4,28E+08	38,70345	43,12793333	27,59665	37,4582	18,3934	31,10115	6,99803	35,5164	24,94156667	45,66331667	36,544975	36,31123333	30,646925	45,2188
4,65E+08	38,318	43,60966667	28,69645	38,82775	22,84805	33,33635	7,77531	37,2004	25,68245833	45,70003333	37,187125	37,35756667	30,742975	45,15515
5,02E+08	37,918	43,2355	28,09785	37,7611	20,34755	31,5192	7,384055	36,13488333	25,67673333	45,37081667	36,8939	36,72933333	30,508875	45,1074
5,61E+08	37,8066	42,939	28,25585	37,932	21,67335	32,11625	7,6848	36,23378333	25,6277	45,29221667	37,070125	36,55653333	30,402	44,5532
6,20E+08	37,41825	42,88106667	27,7965	37,0425	19,01735	30,8387	7,20073	35,16441667	24,99136667	44,7002	36,19965	35,98916667	30,148675	44,7051
6,79E+08	37,4182	42,9188	28,084	37,61685	21,69885	32,11415	7,711615	35,79151667	25,35858333	44,16866667	36,419625	35,92333333	30,1809	44,38035
7,37E+08	37,09785	42,4363	27,6831	36,7715	19,4265	30,87495	7,29767	34,90098333	24,7732	44,27136667	35,924675	35,4647	30,182725	44,27735
7,96E+08	36,9666	42,3166	27,90935	36,8689	20,3971	30,92275	7,465645	34,9814	25,08549167	44,08661667	35,806725	35,56306667	29,9589	43,88385
8,89E+08	36,8933	42,13466667	27,8654	36,7631	20,65055	30,9769	7,550225	34,93258333	24,93544167	43,99203333	35,678325	35,33616667	29,8	43,65815
9,82E+08	36,9029	41,90856667	27,7425	36,62405	20,7144	30,9542	7,583875	34,83398333	24,93885	43,56775	35,593225	35,26516667	29,681925	43,3832
1,08E+09	36,67305	41,719	27,84875	36,5918	20,8661	30,88895	7,628185	34,75621667	24,86745833	43,20571667	35,522125	35,0994	29,6908	43,262
1,17E+09	36,4581	41,59166667	27,82055	36,66155	20,8378	30,84	7,62076	34,66425	24,83006667	42,79901667	35,5804	34,8649	29,593	43,3175
1,26E+09	36,23175	41,51923333	27,76135	36,37565	20,392	30,52675	7,46203	34,23196667	24,71644167	42,66496667	35,228725	34,69973333	29,35705	42,9756
1,41E+09	36,1346	41,08813333	27,3871	35,75465	19,0469	29,6204	7,25287	33,60065	24,244375	42,49433333	34,7419	34,4529	29,090475	42,64985
1,56E+09	35,9436	40,86253333	27,39675	35,86625	19,6627	29,8533	7,37759	33,78198333	24,36489167	42,52831667	34,794925	34,46443333	29,07835	42,3647
1,70E+09	35,62865	40,4944	27,2556	35,51435	18,96205	29,29855	7,21665	33,28008333	23,9863	41,54828333	34,42255	33,86806667	28,75625	42,2938
1,85E+09	35,5189	40,42223333	27,178	35,6021	19,2952	29,45195	7,26588	33,22371667	23,94243333	41,63176667	34,38275	33,74033333	28,744825	42,124
2,00E+09	35,39705	40,215	27,0836	35,3634	18,964	29,3665	7,188915	32,9838	23,86901667	41,61796667	34,108225	33,82846667	28,5512	41,8057
2,23E+09	35,0132	39,69253333	26,875	35,04785	18,2358	28,73915	7,01731	32,60901667	23,667225	41,29435	33,94365	33,44986667	28,359225	41,52975
2,47E+09	34,89675	39,6235	26,8377	35,1343	18,94525	29,06725	7,163355	32,57798333	23,5528	40,7643	33,75705	33,21553333	28,1763	41,31985
2,70E+09	34,56635	39,32826667	26,5935	34,77815	18,25325	28,60905	7,037595	32,22996667	23,2996	40,73215	33,43735	32,96796667	27,92995	41,021
2,94E+09	34,30265	38,9363	26,3992	34,5661	17,8227	28,2029	6,928015	31,85056667	23,060375	40,25075	33,2837	32,695	27,732675	40,83975
3,17E+09	34,12595	38,79393333	26,4301	34,51255	18,2618	28,81745	6,97569	31,82038333	23,06814167	39,89028333	33,04625	32,52596667	27,5841	40,4356
3,54E+09	33,7481	38,34073333	26,1398	34,09665	17,4803	28,21575	6,81677	31,35135	22,75260833	39,83298333	32,765525	32,21516667	27,273125	40,12515
3,91E+09	33,35965	37,96176667	25,88865	33,66185	17,261	27,91315	6,7893	30,98155	22,43275833	39,19595	32,36465	31,79483333	26,9352	39,72625
4,28E+09	33,0395	37,70266667	25,77745	33,5196	17,61275	27,9098	6,836455	30,8885	22,34489167	39,0948	32,190475	31,55183333	26,7073	39,40605
4,65E+09	32,6463	37,23946667	25,46155	32,8675	16,9024	27,3634	6,693975	30,34466667	21,9847	38,47735	31,736675	31,0931	26,392425	38,9894
5,02E+09	32,24285	36,75563333	25,2518	32,3498	16,5032	27,5087	6,588165	29,91658333	21,75438333	38,26943333	31,394975	30,83983333	26,114575	38,5591
5,61E+09	31,6849	36,231	24,93585	31,5841	16,2893	27,05805	6,57252	29,4532	21,39976667	37,8293	30,88885	30,28983333	25,677375	38,01055
6,20E+09	31,11905	35,61366667	24,5782	30,73645	16,1829	26,6808	6,52978	28,93273333	21,08954167	37,28453333	30,399875	29,716	25,231275	37,401
6,79E+09	30,5326	34,97493333	24,15755	29,74215	15,80335	26,19565	6,44854	28,2924	20,706825	36,67516667	29,86035	29,15296667	24,796325	36,7751
7,37E+09	29,9218	34,22756667	23,74845	28,66955	15,4755	25,70145	6,38629	27,63741667	20,3329	35,99191667	29,22775	28,56023333	24,330525	36,11355
7,96E+09	29,404	33,51153333	23,43415	27,67845	15,2947	25,32965	6,30269	27,07285	19,98451667	35,26146667	28,575225	28,0467	23,837475	35,34895
8,89E+09	28,46765	32,2384	22,6946	25,8317	14,687	24,37495	6,202135	26,09283333	19,39704167	34,21375	27,381825	27,10353333	23,073275	34,2597
9,82E+09	27,575	31,14326667	21,99685	24,03465	14,03235	23,4229	6,062515	25,17963333	18,77718333	32,83083333	26,328525	26,15193333	22,341075	33,2074
1,08E+10	26,63345	30,0424	21,32225	22,3532	13,5672	22,61795	5,95135	24,27653333	18,13735833	31,5456	25,46725	25,10856667	21,5296	32,16205
1,17E+10	25,8384	29,0143	20,66575	20,8281	13,1947	21,8094	5,8791	23,5019	17,60644167	30,40725	24,60725	24,23773333	20,835225	31,1628
1,26E+10	25,0215	27,86893333	20,0393	19,2792	12,69255	21,0089	5,72418	22,65796667	17,045625	29,31973333	23,74245	23,45473333	20,054725	30,1408
1,41E+10	23,83285	26,5323	19,12765	17,37285	12,60885	20,13975	5,670805	21,66351667	16,288525	27,50246667	22,542775	22,05553333	18,960025	28,7316
1,56E+10	22,76995	24,96886667	18,07955	15,34475	11,46415	18,84665	5,443345	20,3891	15,49606667	25,87178333	21,465725	20,7311	18,030175	27,2982
1,70E+10	21,73085	23,91233333	17,2974	14,0366	11,44405	18,21355	5,406525	19,59871667	14,78948333	24,36453333	20,372225	19,5574	17,0632	26,16285
1,85E+10	20,90775	23,0786	16,6073	13,04035	11,1453	17,67805	5,29911	18,71071667	14,15766917	22,94751667	19,45925	18,58893333	16,176775	25,11965
2,00E+10	20,0513	21,54203333	15,66525	11,5149	10,05603	16,1748	5,14784	17,68284333	13,4727875	21,60771667	18,446125	17,55283333	15,49605	24,00165
