# Supplementary material for: Integrating Complex Permittivity Measurements with Histological Analysis for Advanced Tissue Characterization
Source: Sensors (Basel). 2025 Apr 21;25(8):2626. doi: 10.3390/s25082626 (PMC12030891; doi:10.3390/s25082626)
Supplement: Supplementary file 1 [file sensors-25-02626-s001.zip › Lung_standard_e''.ods]

## Sheet: Hoja1
frequency (Hz)	Sample Code
	3	4	6	9	13	14	15	B21-23	B21-224	B21-226	B21-28	B21-30	B21-31	17
2,00E+08	51,0679	64,6766	33,1227	45,94675	24,84415	47,1752	7,0065	54,16618333	36,84230833	62,20878333	51,184525	52,84463333	49,0603	62,7826
2,23E+08	46,37225	59,16063333	31,0391	43,91355	30,06635	46,94675	7,73152	51,10918333	34,6839	56,1841	47,311175	48,3201	44,3078	56,20545
2,47E+08	42,56515	54,74006667	29,3862	42,3813	35,2188	46,79855	8,61641	49,12253333	33,11909167	52,29441667	44,0762	44,8264	40,608175	51,1441
2,70E+08	38,76395	49,4066	26,1823	37,4201	27,29225	39,9054	7,132215	43,18731667	29,37471667	46,2896	39,3988	40,6385	36,94375	46,8264
2,94E+08	35,4558	44,5323	23,0918	32,52625	17,92015	32,7592	5,20947	37,62448333	25,83718333	42,49118333	35,28155	36,751	33,789225	43,0516
3,17E+08	33,14445	41,57563333	22,0225	31,1936	19,5052	31,49365	5,322485	35,7106	24,73008333	39,86605	33,2643	34,80163333	31,538325	39,7418
3,54E+08	30,3931	38,52273333	21,0576	30,5555	24,9698	32,40755	6,31257	34,69055	23,69975833	36,39571667	31,0469	32,1621	28,672225	35,90985
3,91E+08	27,11945	33,86793333	17,9035	25,3607	14,28735	24,67	4,11544	28,8423	20,09605833	32,99445	26,9864	28,60363333	26,107625	32,74965
4,28E+08	24,87305	31,92896667	17,1793	24,87405	17,8222	25,47835	4,56325	28,03036667	19,46198333	30,65021667	25,7067	26,63943333	24,254275	30,07305
4,65E+08	23,84985	29,5677	16,0382	22,9575	17,56035	23,9935	4,68623	25,90598333	17,91106667	28,55216667	23,564625	25,15836667	22,550575	27,34035
5,02E+08	21,95145	27,0394	14,4422	20,5437	11,25895	19,25775	3,29101	23,10203333	16,288375	26,65553333	21,631575	23,33586667	20,855375	26,1068
5,61E+08	20,30995	25,1852	13,74095	20,0709	15,7967	20,4972	4,114495	22,752	15,885375	24,61411667	20,543175	21,77646667	19,167725	23,4432
6,20E+08	18,5783	23,0503	12,5317	18,1552	11,7428	17,42485	3,162115	20,15665	14,15886167	22,92295	18,717525	19,9248	17,515425	21,92275
6,79E+08	17,2515	21,3485	11,6147	16,8717	10,9482	16,0887	3,02974	18,78588333	13,1687575	21,13605	17,1889	18,5389	16,103025	20,3952
7,37E+08	16,32895	20,43196667	11,33605	16,78745	12,97385	16,71875	3,32366	18,37715	12,86867	19,93015	16,655125	17,5854	15,3532	19,03025
7,96E+08	15,1066	18,61026667	10,10874	14,5459	8,02643	13,1293	2,284435	15,91817667	11,34914333	18,72478333	14,9257	16,2459	14,3174	17,8912
8,89E+08	13,9836	17,25116667	9,424385	13,621	7,93262	12,35225	2,23708	14,78455667	10,51557083	17,47935	13,79525	14,88113333	13,149625	16,4897
9,82E+08	13,12395	16,183	8,89546	12,98735	8,16636	11,92705	2,198425	13,95970333	9,988388333	16,67005	12,967725	14,08366667	12,268345	15,36095
1,08E+09	12,53825	15,3035	8,371535	12,38905	8,287225	11,5467	2,263035	13,41584167	9,4482675	15,73663333	12,293325	13,465	11,48124	14,3262
1,17E+09	11,96905	14,47146667	8,205095	12,0855	8,665985	11,25765	2,255115	13,091045	9,1971225	14,8134	11,8161	12,86693333	10,9854175	13,595
1,26E+09	11,3916	13,98066667	8,07817	12,0057	8,97334	11,11045	2,243935	12,65964667	8,959655	14,19571667	11,4582	12,3491	10,5316775	13,12585
1,41E+09	10,571	13,05083333	7,21407	10,72445	5,853355	9,144185	1,55185	11,013835	7,900119167	13,24096667	10,4607025	11,30263333	9,6928525	12,4226
1,56E+09	10,3767	12,8256	7,23281	11,04745	7,977825	10,073925	1,980025	11,27820833	7,918555833	13,06905	10,228015	11,23856667	9,405095	11,775
1,70E+09	9,82065	11,89423333	6,622615	9,98471	5,348485	8,295025	1,42088	10,154795	7,292959167	12,38758333	9,6016075	10,63258	8,90121	11,25025
1,85E+09	9,648035	11,77753333	6,836475	10,5457	7,40313	9,252145	1,770405	10,51651	7,410729167	11,89622167	9,6313425	10,31627667	8,651675	11,00245
2,00E+09	9,326405	11,13728333	6,368275	9,78839	5,11986	7,8717	1,32126	9,462186667	6,803759167	11,597735	9,034085	9,871543333	8,3306225	10,8019
2,23E+09	9,145915	11,08685333	6,346665	10,07818	5,953865	8,32522	1,425525	9,675555	6,845711667	12,07778333	9,0802425	9,956413333	8,1110725	10,39525
2,47E+09	9,04991	10,80836333	6,358445	10,207935	6,21564	8,25788	1,47045	9,467333333	6,692259167	11,096575	8,897525	9,63471	7,9044875	10,31645
2,70E+09	8,916775	10,57534	6,07405	9,901185	4,82524	7,48976	1,201995	8,950193333	6,328790833	10,94573167	8,5480075	9,388326667	7,759435	10,196455
2,94E+09	8,92156	10,70433333	6,22665	10,41841	5,58719	7,92817	1,28711	9,216496667	6,511285	11,56988833	8,8524825	9,56912	7,7301225	10,16729
3,17E+09	8,85655	10,57578667	6,26086	10,5563	5,639355	8,019565	1,32291	9,146835	6,4538575	11,01038167	8,666555	9,44438	7,659275	10,17639
3,54E+09	8,950225	10,72347333	6,36187	11,04565	5,52011	8,11301	1,24812	9,161806667	6,454205833	11,24483667	8,8832375	9,566923333	7,7117875	10,262035
3,91E+09	9,02613	10,73015	6,35795	11,2802	4,84651	7,800835	1,15188	9,039946667	6,353399167	11,22607167	8,8619275	9,592926667	7,73563	10,43785
4,28E+09	9,184605	11,00012333	6,5971	11,932	5,32863	8,14472	1,235955	9,368783333	6,499344167	11,59713667	9,1575	9,827386667	7,8201475	10,7163
4,65E+09	9,40428	11,30732333	6,8194	12,5601	5,54003	8,429595	1,248205	9,54282	6,622090833	11,713675	9,4043125	10,03888	7,99343	10,9204
5,02E+09	9,60591	11,46621333	6,94624	12,97775	5,09385	8,539325	1,153065	9,64897	6,676666667	12,210465	9,69592	10,31259333	8,1576525	11,191
5,61E+09	9,956565	11,9808	7,306665	13,84755	5,216905	8,84356	1,190575	10,03025167	6,854273333	12,6472	10,0777125	10,69260333	8,39831	11,6722
6,20E+09	10,2884	12,53663333	7,65288	14,6565	5,344715	9,131035	1,226845	10,41057167	7,023520833	13,04908333	10,488795	11,05176667	8,6586975	12,18345
6,79E+09	10,60725	13,05323333	8,027715	15,4072	5,54802	9,518875	1,26584	10,77245667	7,228163333	13,59011667	10,9440125	11,40656667	8,9389575	12,6829
7,37E+09	10,9665	13,56313333	8,348905	16,04985	5,604855	9,793915	1,31674	11,04316833	7,46048	14,17868333	11,44795	11,81886667	9,263175	13,16095
7,96E+09	11,22385	13,95286667	8,71674	16,67555	5,865335	10,2076	1,363575	11,32636167	7,724390833	14,81573333	11,811715	12,2193	9,51781	13,55335
8,89E+09	11,62435	14,52793333	9,131195	17,30915	5,70337	10,51105	1,385115	11,59244	7,9799775	15,82456667	12,285175	12,7755	9,90484	14,28035
9,82E+09	12,0052	15,0094	9,59171	17,8591	5,92049	11,0178	1,44351	11,93936333	8,342596667	16,81836667	12,595425	13,35026667	10,2914075	14,8249
1,08E+10	12,3368	15,50823333	10,046715	18,12255	6,22618	11,3852	1,549835	12,29324333	8,581784167	17,10983333	12,961625	13,80343333	10,618245	15,31155
1,17E+10	12,5445	15,8707	10,32675	18,2007	6,231675	11,65625	1,594605	12,47760833	8,769490833	17,61516667	13,221425	14,09963333	10,8552375	15,7371
1,26E+10	12,6639	16,1686	10,695	18,22995	6,513685	12,07895	1,645515	12,73396167	9,08764	18,1798	13,488075	14,512	11,056175	16,00665
1,41E+10	12,85345	16,29883333	10,94085	17,5916	6,142305	11,80065	1,708805	12,76685167	9,162915833	18,6134	13,59505	14,7343	11,2266675	16,39555
1,56E+10	13,03795	16,91873333	11,41165	17,4476	6,641375	12,4587	1,784525	13,044425	9,474223333	18,94171667	13,916325	15,09933333	11,4299525	16,78385
1,70E+10	12,91595	16,57876667	11,4442	16,3278	6,250065	12,04675	1,81745	12,92762167	9,484183333	19,16363333	13,9506	15,0468	11,465605	16,84545
1,85E+10	12,8889	16,90833333	11,7479	15,94695	6,771865	12,58165	1,948125	13,08933833	9,5929175	19,19113333	14,064525	15,14676667	11,4159375	17,07945
2,00E+10	12,7892	17,01443333	11,79305	15,28885	6,426265	12,5139	1,927495	12,97017167	9,513698333	19,16326667	13,9984	15,07616667	11,31841	17,26815
