# Supplementary material for: Integrating Complex Permittivity Measurements with Histological Analysis for Advanced Tissue Characterization
Source: Sensors (Basel). 2025 Apr 21;25(8):2626. doi: 10.3390/s25082626 (PMC12030891; doi:10.3390/s25082626)
Supplement: Supplementary file 1 [file sensors-25-02626-s001.zip › Pancreas_standard_e'.ods]

## Sheet: Hoja1
frequency (Hz)	Sample code
	1
2,00E+08	65,64285
2,23E+08	64,0934
2,47E+08	63,77585
2,70E+08	63,0578
2,94E+08	62,2327
3,17E+08	61,2697
3,54E+08	60,9702
3,91E+08	60,42105
4,28E+08	59,479
4,65E+08	59,46115
5,02E+08	59,2828
5,61E+08	58,58005
6,20E+08	58,687
6,79E+08	58,03875
7,37E+08	57,60825
7,96E+08	57,22495
8,89E+08	56,7437
9,82E+08	56,26845
1,08E+09	55,79535
1,17E+09	55,4713
1,26E+09	55,18945
1,41E+09	54,9325
1,56E+09	54,42765
1,70E+09	53,7892
1,85E+09	53,41905
2,00E+09	53,30385
2,23E+09	52,7568
2,47E+09	52,23895
2,70E+09	51,8769
2,94E+09	51,43735
3,17E+09	51,0073
3,54E+09	50,48315
3,91E+09	49,80355
4,28E+09	49,39825
4,65E+09	48,73385
5,02E+09	48,2163
5,61E+09	47,4302
6,20E+09	46,60485
6,79E+09	45,74125
7,37E+09	44,80745
7,96E+09	43,96185
8,89E+09	42,4829
9,82E+09	40,982
1,08E+10	39,49235
1,17E+10	38,15765
1,26E+10	36,64385
1,41E+10	34,7636
1,56E+10	32,69355
1,70E+10	31,0484
1,85E+10	29,77225
2,00E+10	28,02955
