# Supplementary material for: Integrating Complex Permittivity Measurements with Histological Analysis for Advanced Tissue Characterization
Source: Sensors (Basel). 2025 Apr 21;25(8):2626. doi: 10.3390/s25082626 (PMC12030891; doi:10.3390/s25082626)
Supplement: Supplementary file 1 [file sensors-25-02626-s001.zip › Pancreas_standard_e''.ods]

## Sheet: Hoja1
frequency (Hz)	Sample code
	1
2,00E+08	77,57735
2,23E+08	70,5059
2,47E+08	64,9832
2,70E+08	59,17615
2,94E+08	53,94945
3,17E+08	50,6122
3,54E+08	46,56905
3,91E+08	41,81285
4,28E+08	39,1657
4,65E+08	36,50415
5,02E+08	33,86605
5,61E+08	31,5035
6,20E+08	28,5123
6,79E+08	27,21345
7,37E+08	25,6718
7,96E+08	24,19715
8,89E+08	22,553
9,82E+08	21,33875
1,08E+09	20,2731
1,17E+09	19,2981
1,26E+09	18,42375
1,41E+09	17,51875
1,56E+09	17,2818
1,70E+09	16,386
1,85E+09	16,1038
2,00E+09	15,3807
2,23E+09	15,49615
2,47E+09	15,12685
2,70E+09	14,7708
2,94E+09	15,03525
3,17E+09	14,89055
3,54E+09	15,0579
3,91E+09	15,1104
4,28E+09	15,43695
4,65E+09	15,7282
5,02E+09	16,01595
5,61E+09	16,58445
6,20E+09	17,1875
6,79E+09	17,80885
7,37E+09	18,36995
7,96E+09	18,93195
8,89E+09	19,769
9,82E+09	20,52825
1,08E+10	21,11175
1,17E+10	21,68455
1,26E+10	22,1651
1,41E+10	22,3976
1,56E+10	23,0138
1,70E+10	22,67365
1,85E+10	22,92495
2,00E+10	23,07925
