# Supplementary material for: Integrating Complex Permittivity Measurements with Histological Analysis for Advanced Tissue Characterization
Source: Sensors (Basel). 2025 Apr 21;25(8):2626. doi: 10.3390/s25082626 (PMC12030891; doi:10.3390/s25082626)
Supplement: Supplementary file 1 [file sensors-25-02626-s001.zip › README.txt]

This file has been created on 24-02-2025 by Sandra Lopez-Prades and Juan Manuel O'Callaghan.

For any information on this document, contact Juan Manuel O'Callaghan (joan.ocallaghan@upc.edu) or Sandra Lopez-Prades (slopezp@recerca.clinic.cat). 


GENERAL INFORMATION
------------------

1. Dataset title: Complex Permittivity Measurements of Human Tissues


2. Authorship:

	Name: Sandra Lopez-Prades
	Institution: Pathology Department, Hospital Clinic Barcelona. C/Villarroel 170, 08036 Barcelona, Spain; University of Barcelona, Faculty of Medicine. C/Casanova 143, 08036 Barcelona, Spain; Institut d’Investigacions Biomèdiques August Pi i Sunyer (IDIBAPS). C/ Roselló 149, 08036 Barcelona, Spain.
	Email: slopezp@recerca.clinic.cat
	ORCID: 00000-0001-8208-2959 
	
	Name: Monica Torrecilla-Vall-llosera
	Institution: ICFO – Institut de Ciències Fotòniques, The Barcelona Institute os Science and Technology, , 08860 Castelldefels, Spain.
	Email: Monica.Torrecilla@icfo.eu 
	ORCID: 00009-0008-7665-5974
	
	Name: Mercedes Rus
	Institution: Pathology Department, Hospital Clinic Barcelona. C/Villarroel 170, 08036 Barcelona, Spain
	Email: -
	ORCID: 00009-0001-1704-5948

	Name: Miriam Cuatrecasas
	Institution: Department, Hospital Clinic Barcelona. C/Villarroel 170, 08036 Barcelona, Spain; University of Barcelona, Faculty of Medicine. C/Casanova 143, 08036 Barcelona, Spain; Institut d’Investigacions Biomèdiques August Pi i Sunyer (IDIBAPS). C/ Roselló 149, 08036 Barcelona, Spain; Centro de Investigación Biomédica en Red de Enfermedades Hepáticas y Digestivas (CIBERehd). 28029
	Madrid, Spain.
	Email: mcuatrec@clinic.cat
	ORCID: 00000-0003-3063-0110

	Name: Juan Manuel O'Callaghan
	Institution: CommSensLab, Department of Signal Theory and Communications, Universitat Politècnica de Catalunya
	(UPC), 08034 Barcelona, Spain.
	Email: joan.ocallaghan@upc.edu
	ORCID: 00000-0002-2740-0202


DESCRIPTION
----------

1. Dataset language: English


2. Abstract: Real and imaginary paryt of complex permittivity of several types of human tissues, some of them affected by necrosis, fibrosis or fat content. Measurements are broadband, from 200 MHz to 20 GHz, and have been taken with an open-ended coaxial probe.


3. Keywords: Human tissue samples; Complex permittivity; open-ended coaxial probe; histology control


4. Date of data collection (date range): 18-02-2022 - 03-08-2024
 


5. Geographical location/s of data collection: Hospital Clínic de Barcelona, 08036 Barcelona, Spain


ACCESS INFORMATION
------------------------

1.Title of the related publication:

Integrating Complex Permittivity Measurements with Histological Analysis for Advanced Tissue Characterization

Accepted for being published in Sensors Journal on 18th of April of 2025


VERSIONING AND PROVENANCE
---------------

1. Last modification date: version 1_ 24-02-2025


2. Were data derived from another source?: NO


3. Additional related data not included in this dataset: NO


METHODOLOGICAL INFORMATION
-----------------------

1. Description of the methods used to collect and generate the data:
- We obtained human tissue samples from surgical surplus within the 30 min post extraction or from autopsies within 12hours after the death of the patient.
- The permittivity was measures touching the tissue with an open-ended slim coaxial probe. The preassure of the probe on the tissue must be no more than 1gr.
- We performed three consecuttive permittivity measurements on every spot
- The measured spot was taken with a 5mm biopsy punch, and introduced ina a cassette to be formalin-fixed paraffin-embedded, to obtain a paraffine block.
- The paraffine block was cut with a microtome to obtain a 2um tissue slide, that was evaluated by a pathologist to determine if the tissue was homogeneous, or had histological features that discarded the permittivity measurements, or if the tissue measurements could be classified into necrotic samples, fibrotic samples or samples with fat content. 

2. Data processing methods:
	Three consecutive permittivity measurements were performed on every measurement spot and recorded their average.


3. Information about instruments, calibration and standards:
	Instrument: VNA (FieldFox N9918A)
	Software: N1500A Keysight Materials Mesurements, coaxial Probe method 004
	Set VNA output power to -6 dBm with no averaging, IFBW of 300 Hz, 51 number of points per sweep, and logarithmic frequency sweep from 200 MHz to 20 GHz


4. Environmental or experimental conditions:
	Environmental temperature: 21-24ºC
	Samples measurements performed within 30 minutes of the surgical specimen's extraction and within 12 hours from death for tissues obtained from autopsies


FILE OVERVIEW
----------------------

1. Explain the file naming conversion, if applicable: 

	The files are named with the tissue type followed by the histologycal characterization (can be either "standard", "fatty", "necrotic" or "fibrotic" depending on the results of the histological evaluation) and e' (when the measurements are for the real part of complex permittivity) or e'' (when the measurements are for the imaginary part of complex permittivity).

	i.e: TissueType_HistologycalCharacterization_e*.ods, where * is ' (for the real part of complex permittivity)  and '' (for the imaginary part of complex permittivy).

2. File list:

	File name: BrainGreyMatter_standard_e'.ods
	Description: Real part of the complex permittivity data obtained from standard grey matter of Brain tissue samples 

	File name: BrainGreyMatter_standard_e''.ods
	Description: Imaginarypart of the complex permittivity data obtained from standard grey matter of Brain tissue samples 

	File name: BrainWhiteMatter_standard_e'.ods
	Description: Real part of the complex permittivity data obtained from standard white matter of Brain tissue samples 

	File name: BrainWhiteMatter_standard_e''.ods
	Description: Imaginarypart of the complex permittivity data obtained from standard white matter of Brain tissue samples 

	File name: Fat_standard_e'.ods
	Description: Real part of the complex permittivity data obtained from standard fat tissue samples 

	File name: Fat_standard_e''.ods
	Description: Imaginary part of the complex permittivity data obtained from standard fat tissue samples 

	File name: Fat_necrotic_e'.ods
	Description: Real part of the complex permittivity data obtained from necrotic fat tissue samples 

	File name: Fat_necrotic_e''.ods
	Description: Imaginary part of the complex permittivity data obtained from necrotic fat tissue samples 

	File name: Heart_standard_e'.ods
	Description: Real part of the complex permittivity data obtained from standard heart tissue samples 

	File name: Heart_standard_e''.ods
	Description: Imaginary part of the complex permittivity data obtained from standard heart tissue samples 

	File name: KidneyCortex_standard_e'.ods
	Description: Real part of the complex permittivity data obtained from standard cortex areas of the Kidney tissue samples 

	File name: KidneyCortex_standard_e''.ods
	Description: Imaginary part of the complex permittivity data obtained from standard cortex areas of the kidney tissue samples 

	File name: KidneyCortex_necrotic_e'.ods
	Description: Real part of the complex permittivity data obtained from necrotic cortex areas of the kidney tissue samples 

	File name: KidneyCortex_necrotic_e''.ods
	Description: Imaginary part of the complex permittivity data obtained from necrotic cortex areas of the kidney tissue samples 

	File name: KidneyMedula_standard_e'.ods
	Description: Real part of the complex permittivity data obtained from standard medula areas of the Kidney tissue samples 

	File name: KidneyMedula_standard_e''.ods
	Description: Imaginary part of the complex permittivity data obtained from standard medula areas of the kidney tissue samples 

	File name: KidneyMedula_necrotic_e'.ods
	Description: Real part of the complex permittivity data obtained from necrotic medula areas of the kidney tissue samples 

	File name: KidneyMedula_necrotic_e''.ods
	Description: Imaginary part of the complex permittivity data obtained from necrotic medula areas of the kidney tissue samples

	File name: Liver_standard_e'.ods
	Description: Real part of the complex permittivity data obtained from standard areas of the liver tissue samples
	
	File name: Liver_standard_e''.ods
	Description: Imaginary part of the complex permittivity data obtained from standard areas of the liver tissue samples 

	File name: Liver_necrotic_e'.ods
	Description: Real part of the complex permittivity data obtained from necrotic areas of the liver tissue samples 

	File name: Liver_necrotic_e''.ods
	Description: Imaginary part of the complex permittivity data obtained from necrotic areas of the liver tissue samples

	File name: Liver_fatty_e'.ods
	Description: Real part of the complex permittivity data obtained from areas with fat content of the liver tissue samples

	File name: Liver_fatty_e''.ods
	Description: Imaginary part of the complex permittivity data obtained from areas with fat content of the liver tissue samples

	File name: Lung_standard_e'.ods
	Description: Real part of the complex permittivity data obtained from standard areas of the lung tissue samples
	
	File name: Lung_standard_e''.ods
	Description: Imaginary part of the complex permittivity data obtained from standard areas of the lung tissue samples 

	File name: Lung_fibrotic_e'.ods
	Description: Real part of the complex permittivity data obtained from fibrotic areas of the lung tissue samples 

	File name: Lung_fibrotic_e''.ods
	Description: Imaginary part of the complex permittivity data obtained from fibrotic areas of the lung tissue samples

	File name: Pancreas_standard_e'.ods
	Description: Real part of the complex permittivity data obtained from standard areas of the pancreas tissue samples
	
	File name: Pancreas_standard_e''.ods
	Description: Imaginary part of the complex permittivity data obtained from standard areas of the pancreas tissue samples 

	File name: SalivaryGland_standard_e'.ods
	Description: Real part of the complex permittivity data obtained from standard areas of the Salivary gland tissue samples
	
	File name: SalivaryGland_standard_e''.ods
	Description: Imaginary part of the complex permittivity data obtained from standard areas of the Salivary gland tissue samples 

	File name: SalivaryGland_fatty_e'.ods
	Description: Real part of the complex permittivity data obtained from areas with fat content of the Salivary gland tissue samples

	File name: SalivaryGland_fatty_e''.ods
	Description: Imaginary part of the complex permittivity data obtained from areas with fat content of the Salivary gland tissue samples

	File name: SkeletalMuscle_standard_e'.ods
	Description: Real part of the complex permittivity data obtained from standard areas of the Skeletal muscle tissue samples
	
	File name: SkeletalMuscle_standard_e''.ods
	Description: Imaginary part of the complex permittivity data obtained from standard areas of the Skeletal muscle tissue samples 

	File name: SkeletalMuscle_fatty_e'.ods
	Description: Real part of the complex permittivity data obtained from areas with fat content of the Skeletal muscle tissue samples

	File name: SkeletalMuscle_fatty_e''.ods
	Description: Imaginary part of the complex permittivity data obtained from areas with fat content of the Skeletal muscle tissue samples

	File name: Spleen_standard_e'.ods
	Description: Real part of the complex permittivity data obtained from standard areas of the spleen tissue samples
	
	File name: Spleen_standard_e''.ods
	Description: Imaginary part of the complex permittivity data obtained from standard areas of the spleen tissue samples 

	File name: Spleen_necrotic_e'.ods
	Description: Real part of the complex permittivity data obtained from necrotic areas of the spleen tissue samples 

	File name: Spleen_necrotic_e''.ods
	Description: Imaginary part of the complex permittivity data obtained from necrotic areas of the spleen tissue samples

	File name: Thyroid_standard_e'.ods
	Description: Real part of the complex permittivity data obtained from standard areas of the thyroid tissue samples
	
	File name: Thyroid_standard_e''.ods
	Description: Imaginary part of the complex permittivity data obtained from standard areas of the thyroid tissue samples 

	File name: Tongue_standard_e'.ods
	Description: Real part of the complex permittivity data obtained from standard areas of the tongue tissue samples
	
	File name: Tongue_standard_e''.ods
	Description: Imaginary part of the complex permittivity data obtained from standard areas of the tongue tissue samples 


3. Relationship between files:
	Files from a same Tissue type and histologycal characterization, contain the measuremts from the same samples. 

	A Tissue Type with only standard samples will have 2 file: one for e' and the other for e''.
	Tissue Types with standar samples and 1 histological characterization, will have 4 files: necrotic + e', necrotic + e'', standard + e' and standard + e''
	Each aditional histological characterization adds 2 files to the total from a tissue type


4. File format: .ods
