# Supplementary material for: Integrating Complex Permittivity Measurements with Histological Analysis for Advanced Tissue Characterization
Source: Sensors (Basel). 2025 Apr 21;25(8):2626. doi: 10.3390/s25082626 (PMC12030891; doi:10.3390/s25082626)
Supplement: Supplementary file 1 [file sensors-25-02626-s001.zip › SalivaryGland_fatty_e'.ods]

## Sheet: Hoja1
frequency (Hz)	Sample code
	7	9	14	15
2,00E+08	27,5398	34,5052	31,50035	22,1811
2,23E+08	27,4995	33,0993	30,0663	21,9262
2,47E+08	27,68395	33,36385	31,33135	22,3304
2,70E+08	27,62515	33,2249	32,14705	22,65085
2,94E+08	27,59735	32,5704	30,97485	22,42165
3,17E+08	27,19245	31,1989	29,36785	22,07335
3,54E+08	27,29335	31,70095	30,65435	22,36435
3,91E+08	27,23215	31,4335	30,5631	22,39215
4,28E+08	27,0161	30,45935	29,1315	22,1762
4,65E+08	27,5552	31,4517	30,55875	22,6465
5,02E+08	27,07315	30,4642	29,76275	22,40195
5,61E+08	27,14885	30,52435	30,07215	22,5229
6,20E+08	26,94485	29,9558	29,3012	22,20875
6,79E+08	26,92705	30,276	30,021	22,34185
7,37E+08	26,7774	29,5747	29,14325	22,1331
7,96E+08	26,49825	29,48165	29,31885	22,17195
8,89E+08	26,45395	29,36235	29,26815	22,1936
9,82E+08	26,4566	29,2404	29,199	22,14185
1,08E+09	26,4156	29,21145	29,08515	22,14065
1,17E+09	26,3006	29,24285	29,00285	22,03505
1,26E+09	25,9579	28,88745	28,83655	21,8747
1,41E+09	25,7999	28,5304	28,2451	21,7517
1,56E+09	25,8371	28,5913	28,3569	21,75235
1,70E+09	25,5629	28,1933	27,8098	21,54435
1,85E+09	25,4464	28,2843	27,8791	21,45255
2,00E+09	25,24025	28,0807	27,82685	21,4567
2,23E+09	25,0589	27,8632	27,3537	21,21085
2,47E+09	24,89945	27,85195	27,43815	21,1935
2,70E+09	24,744	27,69065	27,14625	21,0139
2,94E+09	24,5572	27,5578	26,8553	20,841
3,17E+09	24,31105	27,34405	26,87005	20,7589
3,54E+09	24,07385	27,17615	26,4904	20,5341
3,91E+09	23,8133	26,8429	26,19465	20,34005
4,28E+09	23,6292	26,7786	26,1684	20,2088
4,65E+09	23,3667	26,26215	25,6894	19,95605
5,02E+09	23,0422	25,88135	25,44235	19,81245
5,61E+09	22,69955	25,31425	25,07735	19,5553
6,20E+09	22,36215	24,69075	24,76465	19,258
6,79E+09	22,02025	23,8859	24,32535	18,95425
7,37E+09	21,66745	23,03075	23,9065	18,66035
7,96E+09	21,21825	22,15705	23,5658	18,38825
8,89E+09	20,63655	20,75325	22,87035	17,9051
9,82E+09	20,04555	19,29615	22,1779	17,454
1,08E+10	19,4159	17,83415	21,45945	16,94445
1,17E+10	18,9009	16,59835	20,86695	16,52895
1,26E+10	18,28395	15,3313	20,2935	16,06295
1,41E+10	17,4217	13,67225	19,5412	15,4862
1,56E+10	16,6394	11,949	18,53665	14,79925
1,70E+10	15,9571	10,8344	17,894	14,289
1,85E+10	15,30105	9,90187	17,40075	13,8474
2,00E+10	14,71755	8,76602	16,29635	13,3164
