# Supplementary material for: Integrating Complex Permittivity Measurements with Histological Analysis for Advanced Tissue Characterization
Source: Sensors (Basel). 2025 Apr 21;25(8):2626. doi: 10.3390/s25082626 (PMC12030891; doi:10.3390/s25082626)
Supplement: Supplementary file 1 [file sensors-25-02626-s001.zip › SalivaryGland_fatty_e''.ods]

## Sheet: Hoja1
frequency (Hz)	Sample code
	7	9	14	15
2,00E+08	23,7404	35,7482	33,02975	17,9568
2,23E+08	21,67845	34,07675	32,90215	16,8641
2,47E+08	19,96195	32,93545	32,8543	16,1112
2,70E+08	18,298	29,03015	28,38865	14,5112
2,94E+08	16,6714	25,1942	23,2766	12,8807
3,17E+08	15,4011	23,69795	22,6888	12,2323
3,54E+08	14,19205	23,066	23,2512	11,7639
3,91E+08	12,7969	19,30055	18,05445	10,067265
4,28E+08	11,7942	18,85345	18,47415	9,306155
4,65E+08	11,3059	17,37145	17,46555	9,252815
5,02E+08	10,3374	15,42855	14,45755	8,30818
5,61E+08	9,62934	15,07625	15,2042	8,0278
6,20E+08	8,96339	13,70845	13,10885	7,256185
6,79E+08	8,36297	12,8172	12,2178	6,81338
7,37E+08	7,99533	12,6595	12,56315	6,651605
7,96E+08	7,374495	10,95575	10,2261	5,95596
8,89E+08	6,89291	10,249275	9,648995	5,597055
9,82E+08	6,45543	9,778155	9,330935	5,263115
1,08E+09	6,282885	9,30196	9,031955	5,18256
1,17E+09	6,07764	9,060185	8,767285	5,05063
1,26E+09	5,85536	8,92518	8,633595	4,884095
1,41E+09	5,47142	7,98357	7,3037	4,35672
1,56E+09	5,44522	8,332355	7,986505	4,50139
1,70E+09	5,257945	7,5227	6,75588	4,204005
1,85E+09	5,194745	7,82611	7,312215	4,253645
2,00E+09	4,978785	7,24669	6,372355	4,0218
2,23E+09	5,07356	7,56032	6,760975	4,05921
2,47E+09	4,976815	7,621265	6,67048	4,05309
2,70E+09	4,96034	7,36051	6,126605	3,95454
2,94E+09	5,06621	7,86766	6,50257	4,0249
3,17E+09	5,04133	7,885385	6,441305	4,08599
3,54E+09	5,180595	8,292495	6,522495	4,134145
3,91E+09	5,289265	8,518845	6,3469	4,1986
4,28E+09	5,44092	9,12566	6,64229	4,33315
4,65E+09	5,60866	9,588195	6,83103	4,466355
5,02E+09	5,72715	9,980495	6,8355	4,537325
5,61E+09	5,993685	10,73085	7,0995	4,75845
6,20E+09	6,264695	11,41335	7,337925	4,951195
6,79E+09	6,543155	12,0705	7,627985	5,165605
7,37E+09	6,817895	12,64645	7,85279	5,375395
7,96E+09	7,048905	13,15745	8,175775	5,57855
8,89E+09	7,421515	13,7995	8,445275	5,836815
9,82E+09	7,816605	14,38355	8,924875	6,125405
1,08E+10	8,111055	14,5904	9,225295	6,38228
1,17E+10	8,34167	14,70455	9,457735	6,553605
1,26E+10	8,55136	14,71765	9,836115	6,74239
1,41E+10	8,76835	14,34245	9,80467	6,90107
1,56E+10	8,98105	14,1266	10,29362	7,110805
1,70E+10	9,066075	13,2824	10,09829	7,107915
1,85E+10	9,09222	12,91115	10,464565	7,267365
2,00E+10	9,1044	12,31045	10,458865	7,280985
