# Supplementary material for: Integrating Complex Permittivity Measurements with Histological Analysis for Advanced Tissue Characterization
Source: Sensors (Basel). 2025 Apr 21;25(8):2626. doi: 10.3390/s25082626 (PMC12030891; doi:10.3390/s25082626)
Supplement: Supplementary file 1 [file sensors-25-02626-s001.zip › SalivaryGland_standard_e'.ods]

## Sheet: Hoja1
frequency (Hz)	Sample code
	1	6	10	11	12	13	B21-291	B21-297	16	17	18
2,00E+08	60,8541	65,68315	64,3679	53,6394	56,74455	62,4775	36,6321	34,162	56,18685	49,7295	63,0436
2,23E+08	59,75955	64,5538	62,0146	52,4308	56,02815	58,92695	35,7004	33,10795	55,5184	48,9266	62,02985
2,47E+08	59,1029	64,5319	62,6686	51,6934	55,3964	61,94455	36,2575	33,71685	55,15115	48,6132	61,7241
2,70E+08	57,88325	63,8949	62,6425	50,70555	54,7744	63,6703	36,1886	33,87835	54,5728	48,1251	61,10225
2,94E+08	57,5912	63,31165	60,9904	50,20205	54,6713	60,65105	35,6512	33,2619	54,1412	47,93495	60,6387
3,17E+08	57,1381	62,59145	59,2061	49,7052	54,4805	57,3601	35,0408	32,47725	54,1378	47,9292	59,9703
3,54E+08	56,6951	62,5336	60,0311	49,29795	54,00945	60,3089	36,1565	33,1614	54,08455	47,44485	59,75405
3,91E+08	56,12485	62,1787	59,3102	48,82815	53,79205	59,56715	35,5079	33,4526	53,63965	47,25815	59,35455
4,28E+08	55,67115	61,2955	57,6631	48,22785	53,36615	56,3307	34,6668	32,312	53,1773	46,84445	58,71775
4,65E+08	56,1925	62,62645	59,2349	48,11535	53,2314	60,68585	35,2648	33,03285	53,25365	46,7898	58,6619
5,02E+08	55,50675	61,44765	57,8401	47,938	53,4143	57,56595	34,7073	32,3681	53,1797	46,92635	58,6072
5,61E+08	55,3092	61,23815	57,8354	47,40615	52,7523	58,71375	34,753	32,54115	52,90355	46,3508	58,03425
6,20E+08	54,7785	60,73015	56,8948	47,3564	53,04745	56,0751	34,1007	31,8154	52,3237	46,4756	58,3464
6,79E+08	54,57385	60,5235	57,4117	47,0053	52,47025	58,01815	34,3673	32,18145	52,5791	46,06635	57,70695
7,37E+08	54,11655	60,1388	56,4718	46,80165	52,32615	56,05605	33,9405	31,8791	52,08515	45,9666	57,4586
7,96E+08	53,859	59,87895	56,342	46,5783	52,10805	56,37905	33,9146	31,76295	52,3611	45,6674	57,09205
8,89E+08	53,6161	59,604	56,088	46,1824	51,79925	56,42325	33,6993	31,66595	51,9689	45,39525	56,71275
9,82E+08	53,66025	59,19155	55,768	45,8424	51,4375	56,2234	33,548	31,56605	51,7067	45,08815	56,355
1,08E+09	53,3186	59,32615	55,6563	45,5592	51,1793	56,4249	33,4876	31,46695	51,4927	44,9282	56,0002
1,17E+09	53,00205	59,16255	55,7673	45,29005	51,22295	56,40185	33,2855	31,39555	51,2502	44,9911	55,76445
1,26E+09	52,6634	58,6746	55,3534	45,0718	51,088	55,83795	33,0485	31,2194	51,03425	44,77745	55,5071
1,41E+09	52,5188	58,12745	54,4523	45,01435	50,74105	54,25735	32,709	30,7027	50,7748	44,42535	55,4449
1,56E+09	52,44685	57,9417	54,3969	44,7695	50,3546	54,8525	32,5804	30,89635	50,8801	44,07895	54,98095
1,70E+09	51,70665	57,63425	53,8659	44,24905	50,0543	53,8568	32,0577	30,33895	50,42385	44,0101	54,4876
1,85E+09	51,561	57,3895	54,0028	43,95495	49,90895	54,31395	31,9881	30,35235	50,22525	43,82345	54,1677
2,00E+09	51,5051	56,99085	53,4421	43,83045	49,7389	53,56955	31,8271	30,25095	49,955	43,55645	54,0776
2,23E+09	51,07815	56,6884	52,9556	43,6332	49,28305	53,0157	31,4454	29,93815	49,7724	43,24645	53,6347
2,47E+09	50,725	56,24765	52,9912	43,2074	48,9406	53,4031	31,2018	29,88	49,55645	43,0068	53,1529
2,70E+09	50,41525	55,81565	52,2965	42,88115	48,6351	52,48955	30,8747	29,57375	49,188	42,72015	52,8976
2,94E+09	50,0882	55,5009	52,0375	42,63075	48,3037	52,17115	30,5473	29,35825	48,85265	42,49445	52,4896
3,17E+09	49,70055	55,04955	51,8208	42,31765	47,9488	52,28405	30,3825	29,30355	48,7584	42,1917	51,99925
3,54E+09	49,3621	54,5461	51,243	41,89765	47,5169	51,5359	29,9063	29,00625	48,35065	41,8376	51,54865
3,91E+09	48,75815	53,85205	50,5784	41,4346	46,95105	50,7545	29,3581	28,6235	47,88545	41,4282	50,88065
4,28E+09	48,35185	53,40925	50,3705	41,04945	46,56955	50,93185	29,1564	28,5547	47,51675	41,0722	50,4326
4,65E+09	47,78455	52,69955	49,7178	40,49535	45,9224	50,11375	28,5753	28,15755	46,98855	40,6489	49,75095
5,02E+09	47,32245	52,08125	49,0617	40,19125	45,50445	49,2414	28,2616	27,916	46,62335	40,29865	49,1472
5,61E+09	46,58015	51,1935	48,3417	39,53635	44,7417	48,54145	27,686	27,5244	45,8765	39,72025	48,2809
6,20E+09	45,8153	50,2314	47,6348	38,7961	43,90245	47,8515	27,1044	27,1685	45,1407	39,0743	47,3556
6,79E+09	45,024	49,1793	46,7973	38,1091	43,03	46,99855	26,541	26,6985	44,42805	38,39935	46,4049
7,37E+09	44,21315	48,0712	45,8465	37,3775	42,12555	45,9594	25,9179	26,2664	43,60465	37,69515	45,37825
7,96E+09	43,37335	46,9437	45,061	36,6856	41,2371	45,31935	25,4143	25,83195	42,8149	37,02115	44,38665
8,89E+09	42,05935	44,9876	43,4341	35,53865	39,83435	43,36285	24,5555	24,99695	41,48675	35,90395	42,736
9,82E+09	40,6557	43,0478	41,7903	34,349	38,3398	41,54835	23,6518	24,1759	40,129	34,8061	41,0966
1,08E+10	39,3383	41,454	40,4005	33,17985	36,84885	40,2169	22,7171	23,41785	38,81835	33,6567	39,4952
1,17E+10	38,0757	39,77725	38,8895	32,09375	35,5573	38,55035	22,0409	22,64515	37,48445	32,56575	38,0478
1,26E+10	36,74585	38,1082	37,3076	30,95785	34,1042	36,85155	21,3231	21,89295	36,2212	31,54795	36,40575
1,41E+10	34,72775	35,77525	35,1598	29,29765	32,0261	34,89695	20,3372	20,7978	34,1801	29,9078	34,4113
1,56E+10	32,9425	33,4096	32,8328	27,6997	30,08415	32,09565	19,2947	19,745	32,3634	28,1776	32,28615
1,70E+10	31,22165	31,45155	31,0639	26,22995	28,24255	30,76005	18,4463	18,81185	30,58565	26,9333	30,5675
1,85E+10	29,6308	29,92815	29,6308	25,0547	26,83175	30,0585	17,7264	17,87875	28,9037	25,8045	29,23175
2,00E+10	28,15525	27,8701	27,0392	23,8077	25,2935	26,15555	16,8342	16,96045	27,52005	24,4934	27,4663
