# Supplementary material for: Integrating Complex Permittivity Measurements with Histological Analysis for Advanced Tissue Characterization
Source: Sensors (Basel). 2025 Apr 21;25(8):2626. doi: 10.3390/s25082626 (PMC12030891; doi:10.3390/s25082626)
Supplement: Supplementary file 1 [file sensors-25-02626-s001.zip › SalivaryGland_standard_e''.ods]

## Sheet: Hoja1
frequency (Hz)	Sample code
	1	6	10	11	12	13	B21-291	B21-297	16	17	18
2,00E+08	73,0253	77,39405	73,6868	54,69065	67,3984	93,66795	41,4209	42,8609	69,4349	71,12855	76,4477
2,23E+08	65,83785	70,08395	68,9222	49,75415	60,43495	90,514	38,5274	40,2199	62,6763	63,6933	69,13375
2,47E+08	60,1317	64,3673	65,1217	45,63055	54,87495	87,78505	36,6397	38,2436	57,30345	57,81185	63,4314
2,70E+08	54,696	58,48545	57,6373	41,7123	50,16945	75,3815	32,7709	33,7635	51,78975	52,8784	57,6158
2,94E+08	50,2336	53,2157	50,7507	38,326	46,3063	63,95255	29,0319	29,72885	47,37875	48,6615	52,61295
3,17E+08	46,82695	49,6909	48,1486	35,8932	42,9999	61,8546	27,6022	28,38685	44,21695	45,2432	49,0637
3,54E+08	42,45875	45,5789	45,8886	32,85805	38,96295	60,96725	26,4162	26,84395	40,0854	40,82985	44,8097
3,91E+08	38,49595	40,79475	38,9117	29,82605	35,56835	48,7052	22,923	23,18505	36,19515	37,2736	40,3397
4,28E+08	34,6312	37,9113	37,597	27,7676	32,6721	48,82315	22,0131	22,4695	33,69155	34,22585	37,5142
4,65E+08	33,37125	35,0408	34,2557	25,80975	29,91625	44,9617	20,7521	21,0219	31,1278	31,14955	34,8345
5,02E+08	31,0382	32,9104	31,2238	24,16225	28,6727	38,6529	18,6603	18,67115	28,90425	29,79135	32,35055
5,61E+08	28,50035	29,9037	29,8127	22,3172	25,8668	38,75525	18,0207	18,1532	26,618	26,74645	29,81485
6,20E+08	26,28835	28,11195	27,2614	20,03155	24,28045	34,34015	16,2581	16,239	24,23485	25,01995	26,92635
6,79E+08	24,48985	26,13225	25,1403	19,38685	22,71955	31,35485	15,0797	14,9838	22,7908	23,26705	25,70485
7,37E+08	23,08735	24,9306	24,7753	18,05565	21,3109	31,85835	14,8948	14,5618	21,2384	21,676	24,04565
7,96E+08	21,55205	23,1641	21,8051	17,29305	20,2113	26,24725	13,4416	13,0042	20,10705	20,42105	22,72075
8,89E+08	19,9577	21,5333	20,264	16,04155	18,69235	24,35285	12,5522	12,0788	18,5981	18,78175	21,1109
9,82E+08	18,55695	20,2275	19,1764	15,18965	17,5829	23,1565	12,0027	11,4367	17,54165	17,47575	19,93215
1,08E+09	17,7988	18,97845	18,0261	14,40195	16,39885	21,88365	11,5058	10,832	16,63145	16,28245	18,8795
1,17E+09	16,99575	18,49335	17,5455	13,7333	15,67275	21,59685	11,1261	10,39185	15,8109	15,4479	17,9114
1,26E+09	16,2211	18,01895	17,3304	13,1036	15,3014	21,2497	10,8368	10,1458	15,10515	14,8853	17,04105
1,41E+09	15,1297	16,8671	15,6805	12,326	14,6139	18,14635	9,87039	9,07477	14,0497	14,06115	16,28205
1,56E+09	14,95795	16,4341	15,808	12,29225	14,1135	19,0187	10,136	9,170085	13,7231	13,32195	16,0687
1,70E+09	14,3284	15,8102	14,4027	11,8161	13,5259	16,4205	9,2942	8,41567	13,2439	12,6766	15,30845
1,85E+09	13,8251	15,75505	14,8675	11,5348	13,2143	17,7377	9,47028	8,43805	13,0377	12,3616	15,0243
2,00E+09	13,4302	15,27915	13,9064	11,1199	13,13005	15,39885	8,9103	7,81106	12,623	12,093	14,427
2,23E+09	13,51465	15,19915	14,1446	11,17115	12,9339	16,15885	9,09915	7,96443	12,40375	11,62095	14,6549
2,47E+09	13,10275	15,1768	13,9351	11,0329	12,7775	15,73035	8,93043	7,745335	12,21575	11,4655	14,38545
2,70E+09	13,0374	14,94175	13,4603	10,86165	12,79715	14,5564	8,63525	7,383715	12,204	11,31544	14,1638
2,94E+09	13,21035	15,3368	13,9948	11,0258	12,90795	15,5727	8,87323	7,639265	12,34485	11,270875	14,5472
3,17E+09	13,11365	15,3286	13,8667	11,035	12,9421	15,10015	8,86276	7,49528	12,23175	11,22767	14,44695
3,54E+09	13,3861	15,73975	14,2841	11,21555	13,1962	15,6393	8,97262	7,62342	12,63865	11,309265	14,79365
3,91E+09	13,53985	15,98965	14,2436	11,4122	13,5239	15,06915	8,98639	7,538565	12,8242	11,46155	14,9945
4,28E+09	13,9252	16,56455	14,7551	11,71015	13,9348	15,64355	9,16729	7,75331	13,22845	11,6996	15,4667
4,65E+09	14,24335	17,0407	15,2919	11,98255	14,2271	16,37515	9,33035	7,98192	13,6168	11,8917	15,8654
5,02E+09	14,60875	17,5741	15,5409	12,30705	14,7087	16,4245	9,44125	8,15553	14,11455	12,174	16,26345
5,61E+09	15,1634	18,39275	16,1918	12,84025	15,3993	17,0462	9,67812	8,441335	14,7734	12,70105	16,9994
6,20E+09	15,75765	19,26145	16,8558	13,36625	16,0541	17,6851	9,9158	8,746675	15,3974	13,1689	17,67585
6,79E+09	16,3843	20,0878	17,6523	13,8438	16,68155	18,5562	10,1917	9,144715	16,06625	13,68455	18,39255
7,37E+09	17,00365	20,84815	18,3394	14,3791	17,32805	19,0563	10,456	9,491505	16,75175	14,1769	19,01845
7,96E+09	17,58005	21,5604	19,0204	14,8449	17,9208	19,79295	10,7394	9,89408	17,4232	14,6522	19,6186
8,89E+09	18,4603	22,6115	19,9643	15,5407	18,8699	20,5427	10,9965	10,37855	18,33245	15,4142	20,513
9,82E+09	19,2919	23,3644	21,0589	16,25255	19,6732	21,7365	11,378	10,8628	19,22805	16,04615	21,2602
1,08E+10	19,84915	24,0944	21,8142	16,7279	20,26865	22,55395	11,6036	11,3369	19,8459	16,6009	21,82485
1,17E+10	20,4668	24,55185	22,5279	17,18155	20,8252	23,1109	11,7201	11,6491	20,52805	17,08735	22,3774
1,26E+10	21,0059	25,01385	23,4986	17,61985	21,3147	24,3215	11,9733	12,1544	21,149	17,46985	22,7184
1,41E+10	21,52995	25,19685	23,4028	17,96635	21,7115	23,29605	11,9522	12,2448	21,73995	17,94825	22,9176
1,56E+10	21,8238	25,7853	24,5624	18,4024	22,15295	25,45665	12,2186	12,67045	22,1121	18,38035	23,405
1,70E+10	22,10015	25,3344	23,9932	18,33285	21,93625	23,78495	12,0452	12,7586	22,49835	18,28895	23,02945
1,85E+10	22,2016	25,49705	24,5245	18,42445	21,94145	24,82695	12,0673	12,95775	22,6203	18,50235	23,17835
2,00E+10	22,1346	25,3991	24,4704	18,48305	21,9541	24,96085	11,9375	12,87735	22,60465	18,7166	23,20555
