# Supplementary material for: Integrating Complex Permittivity Measurements with Histological Analysis for Advanced Tissue Characterization
Source: Sensors (Basel). 2025 Apr 21;25(8):2626. doi: 10.3390/s25082626 (PMC12030891; doi:10.3390/s25082626)
Supplement: Supplementary file 1 [file sensors-25-02626-s001.zip › SkeletalMuscle_fatty_e'.ods]

## Sheet: Hoja1
frequency (Hz)	Sample code
	3	12	14	15
2,00E+08	42,02385	46,74325	42,49305	51,82725
2,23E+08	41,40575	46,18235	41,4612	50,46375
2,47E+08	41,4268	45,64305	42,1233	50,47455
2,70E+08	40,8553	45,2678	42,66175	50,3661
2,94E+08	40,60795	44,96225	41,6419	49,6629
3,17E+08	40,2309	44,87585	40,7023	48,7726
3,54E+08	40,136	44,4289	41,45495	48,78935
3,91E+08	39,9433	44,19445	41,1467	48,32055
4,28E+08	40,2568	43,7355	40,06005	47,67385
4,65E+08	39,96605	43,5876	40,9155	48,27025
5,02E+08	39,5213	43,81105	40,484	47,5445
5,61E+08	39,42815	43,16965	40,40765	47,50215
6,20E+08	38,94395	43,2673	39,97485	46,6119
6,79E+08	38,95525	42,7214	40,1861	46,57015
7,37E+08	38,4652	42,528	39,57005	45,9766
7,96E+08	38,34035	42,2966	39,638	45,91
8,89E+08	38,1948	41,9439	39,4182	45,74485
9,82E+08	38,16925	41,55415	39,1745	45,4542
1,08E+09	37,8774	41,2548	38,9609	45,2651
1,17E+09	37,60005	41,1919	38,81065	44,895
1,26E+09	37,3742	41,0775	38,82935	44,5845
1,41E+09	37,2827	40,6399	38,22215	44,17535
1,56E+09	37,1294	40,22355	38,02765	44,0176
1,70E+09	36,5121	39,9254	37,53905	43,3985
1,85E+09	36,40655	39,71775	37,47975	43,2098
2,00E+09	36,34505	39,53775	37,45375	43,1504
2,23E+09	36,01355	39,0178	36,8474	42,5362
2,47E+09	35,66965	38,7329	36,78115	42,38485
2,70E+09	35,4258	38,3319	36,4188	41,9129
2,94E+09	35,23445	37,9781	35,99135	41,5275
3,17E+09	34,8602	37,7369	35,97735	41,41125
3,54E+09	34,64965	37,243	35,45195	40,89525
3,91E+09	34,13505	36,74945	35,03325	40,3574
4,28E+09	33,95715	36,3387	34,78565	40,0098
4,65E+09	33,4536	35,8081	34,24065	39,45435
5,02E+09	33,13135	35,4615	33,9117	39,09735
5,61E+09	32,5968	34,7725	33,33665	38,43035
6,20E+09	32,0685	34,13655	32,77145	37,7358
6,79E+09	31,4256	33,4377	32,1569	37,0023
7,37E+09	30,8532	32,74505	31,49605	36,2709
7,96E+09	30,29415	32,133	31,0074	35,7112
8,89E+09	29,43845	31,06715	29,8956	34,5694
9,82E+09	28,48595	30,0042	28,7941	33,48455
1,08E+10	27,50385	28,9051	27,7753	32,42915
1,17E+10	26,6844	27,9706	26,77775	31,4536
1,26E+10	25,7999	27,01285	25,86915	30,47835
1,41E+10	24,5022	25,61045	24,53905	29,08225
1,56E+10	23,25585	24,3094	23,08335	27,56615
1,70E+10	22,1057	23,07435	21,9936	26,3453
1,85E+10	21,12645	22,0914	21,14835	25,3638
2,00E+10	20,1088	21,05355	19,65355	23,9563
