# Supplementary material for: Integrating Complex Permittivity Measurements with Histological Analysis for Advanced Tissue Characterization
Source: Sensors (Basel). 2025 Apr 21;25(8):2626. doi: 10.3390/s25082626 (PMC12030891; doi:10.3390/s25082626)
Supplement: Supplementary file 1 [file sensors-25-02626-s001.zip › SkeletalMuscle_fatty_e''.ods]

## Sheet: Hoja1
frequency (Hz)	Sample code
	3	12	14	15
2,00E+08	52,8772	52,22735	46,76475	50,63835
2,23E+08	48,1892	47,25795	44,24355	46,94755
2,47E+08	44,55915	43,09355	42,1641	44,0452
2,70E+08	40,9393	39,56805	37,3374	39,7788
2,94E+08	36,80765	36,717	32,8563	35,92475
3,17E+08	34,4631	34,5429	31,56345	34,05515
3,54E+08	31,77065	31,56245	30,3853	32,05975
3,91E+08	28,3322	28,91475	25,70345	28,2119
4,28E+08	26,09265	26,7828	25,01025	25,86585
4,65E+08	25,10775	24,59745	23,377	25,50755
5,02E+08	23,05095	23,79165	20,964	23,3471
5,61E+08	21,4839	21,67255	20,46595	22,15645
6,20E+08	19,71455	20,45275	18,44495	20,397
6,79E+08	18,39685	19,2113	17,2496	19,1004
7,37E+08	17,5038	18,1502	17,0035	18,4956
7,96E+08	16,1513	17,2687	15,1089	16,97465
8,89E+08	15,02035	16,0605	14,18755	15,8996
9,82E+08	14,1395	15,1749	13,5478	14,96165
1,08E+09	13,5198	14,23875	12,96385	14,59705
1,17E+09	12,91955	13,65475	12,45775	14,13195
1,26E+09	12,33215	13,3889	12,2638	13,7011
1,41E+09	11,40905	12,79765	11,196995	12,5651
1,56E+09	11,3296	12,3603	11,43985	12,69425
1,70E+09	10,75764	11,798	10,3591	11,9416
1,85E+09	10,456175	11,56445	10,615785	11,9067
2,00E+09	10,03824	11,4625	9,968945	11,40565
2,23E+09	10,01157	11,19455	10,17468	11,47995
2,47E+09	9,824475	11,0172	9,991895	11,27105
2,70E+09	9,54013	10,96005	9,656265	11,05015
2,94E+09	9,73281	10,9465	9,923725	11,2089
3,17E+09	9,51498	10,94105	9,8927	11,22905
3,54E+09	9,624885	11,03995	10,0832	11,39155
3,91E+09	9,6425	11,17105	10,040485	11,43475
4,28E+09	9,875905	11,35665	10,34837	11,71975
4,65E+09	10,05476	11,53235	10,613795	11,9875
5,02E+09	10,35927	11,77255	10,778705	12,2415
5,61E+09	10,684665	12,15615	11,213295	12,67545
6,20E+09	11,02125	12,48555	11,6461	13,0731
6,79E+09	11,385	12,8903	12,0929	13,51775
7,37E+09	11,7895	13,284	12,48805	13,9095
7,96E+09	12,1541	13,6636	12,9633	14,3695
8,89E+09	12,71755	14,22545	13,51335	14,8825
9,82E+09	13,33405	14,71225	14,089	15,4298
1,08E+10	13,69015	15,0974	14,55275	15,88865
1,17E+10	14,0573	15,4093	14,93355	16,29055
1,26E+10	14,3843	15,7267	15,3798	16,71105
1,41E+10	14,7659	15,9545	15,42165	16,9932
1,56E+10	15,11765	16,2406	15,9754	17,489
1,70E+10	15,128	16,14905	15,66895	17,4033
1,85E+10	15,24825	16,20785	16,03355	17,72285
2,00E+10	15,23875	16,2342	16,07565	17,81365
