# Supplementary material for: Integrating Complex Permittivity Measurements with Histological Analysis for Advanced Tissue Characterization
Source: Sensors (Basel). 2025 Apr 21;25(8):2626. doi: 10.3390/s25082626 (PMC12030891; doi:10.3390/s25082626)
Supplement: Supplementary file 1 [file sensors-25-02626-s001.zip › SkeletalMuscle_standard_e'.ods]

## Sheet: Hoja1
frequency (Hz)	Sample code
	1	4	5	6	7	9	10	11	13	16	17
2,00E+08	54,84405	67,36475	61,68655	64,51235	69,87205	57,4766	61,2133	67,8484	61,6236	68,0801	69,38025
2,23E+08	53,71225	66,2415	60,5789	63,18335	68,72635	55,8344	60,44385	66,54605	56,86595	67,29205	68,1564
2,47E+08	53,5756	65,89195	60,20345	63,12665	68,0324	55,80285	59,8822	65,8855	61,4216	67,55505	67,6522
2,70E+08	52,8694	65,0927	59,6986	62,70705	67,45325	55,34935	58,9379	65,1671	64,96165	67,26565	66,6574
2,94E+08	52,25105	64,4134	59,0811	61,9737	66,7611	54,4585	58,65855	64,4723	60,44275	66,26595	66,42825
3,17E+08	51,6244	63,7683	58,54605	60,9492	66,1495	53,44665	58,1908	63,81325	55,7441	65,80925	65,9392
3,54E+08	51,32465	63,4987	58,13965	61,022	65,55615	53,50945	57,60775	63,3169	60,0877	66,16335	65,2813
3,91E+08	50,86475	62,99205	57,5686	60,57265	64,96555	52,93455	57,27835	62,8067	59,24265	65,4264	64,9404
4,28E+08	50,07485	62,15645	56,6935	59,4571	64,137	51,7268	56,78405	62,0381	54,6882	64,7517	64,2909
4,65E+08	50,7752	62,1883	57,75255	60,92145	64,9953	52,1273	56,5728	61,9385	60,38775	65,1136	64,0885
5,02E+08	49,98785	62,00465	56,6562	59,57805	64,05035	51,54475	56,37915	61,644	56,4618	64,57375	64,1472
5,61E+08	49,80485	61,28965	56,58695	59,38495	63,85625	51,1143	55,6379	60,9509	58,11265	64,37195	63,2602
6,20E+08	48,9911	61,4114	55,60955	58,5834	63,0127	50,27975	55,7495	60,8565	54,35575	63,43475	63,37025
6,79E+08	48,85245	60,9699	55,26595	58,4265	62,68695	50,4149	55,28205	60,364	57,352	63,9407	62,7646
7,37E+08	48,26425	60,42065	54,7018	57,8575	62,23185	49,83845	55,1465	60,1398	54,47715	63,2582	62,5
7,96E+08	48,0686	60,10325	54,4485	57,6239	61,7804	49,63765	54,72075	59,7097	55,1994	63,41515	62,05595
8,89E+08	47,7747	59,6565	53,98075	57,26385	61,42115	49,11115	54,20515	59,1739	55,2561	62,9683	61,58275
9,82E+08	47,48195	59,1971	53,55775	56,76775	61,20965	48,62945	53,74235	58,66805	55,03055	62,6013	61,08145
1,08E+09	47,2821	58,82685	53,4067	56,82035	60,92425	48,254	53,3529	58,2793	55,16785	62,3185	60,81065
1,17E+09	46,8186	58,50735	53,14515	56,5899	60,5348	47,89875	52,9896	57,8617	55,05965	62,0144	60,7874
1,26E+09	46,4535	58,47965	52,65975	56,0608	59,988	47,60505	52,6	57,532	54,42	61,60975	60,4782
1,41E+09	46,0452	57,96235	51,97385	55,35795	59,482	47,0525	52,5321	57,32945	52,0807	61,0556	59,9392
1,56E+09	45,8842	57,45725	51,718	55,10945	59,35375	46,986	52,11625	56,91935	52,93725	61,2411	59,3893
1,70E+09	45,15605	56,8368	51,30345	54,7188	58,68975	46,12785	51,5417	56,2488	51,57165	60,6253	59,16205
1,85E+09	44,8921	56,5891	50,86955	54,4325	58,3059	45,93695	51,0515	55,8163	52,0882	60,3977	58,8709
2,00E+09	44,78755	56,52955	50,50305	54,0211	58,0006	45,6074	50,78545	55,521	51,1481	59,835	58,5033
2,23E+09	44,25125	55,77875	50,1257	53,60845	57,4726	45,27905	50,50625	55,17475	50,30455	59,5337	58,0135
2,47E+09	43,8667	55,41725	49,54925	53,1807	56,9707	44,8744	49,8324	54,5733	50,92775	59,33465	57,56445
2,70E+09	43,4846	55,04	49,12625	52,67825	56,51435	44,29675	49,43305	54,06165	49,5425	58,69035	57,15755
2,94E+09	43,08655	54,4804	48,63385	52,29875	56,00165	43,94265	49,1113	53,68055	49,08275	58,27455	56,83065
3,17E+09	42,78865	54,1168	48,29955	51,93215	55,6137	43,65765	48,5074	53,1914	49,3962	58,1535	56,32245
3,54E+09	42,3222	53,55035	47,6562	51,36545	54,9324	42,9822	47,9647	52,54305	48,2469	57,4694	55,85055
3,91E+09	41,6966	52,909	46,99525	50,65445	54,20545	42,19635	47,32065	51,8302	47,2596	56,82065	55,22815
4,28E+09	41,35855	52,45885	46,4512	50,2433	53,6081	41,77	46,8018	51,26735	47,6345	56,27245	54,6795
4,65E+09	40,76895	51,72965	45,73995	49,56545	52,9161	40,90285	46,0433	50,48405	46,5406	55,66245	54,01295
5,02E+09	40,34295	51,17455	45,2503	48,9725	52,19865	40,21455	45,5688	49,90635	45,611	55,0511	53,472
5,61E+09	39,69035	50,36035	44,35405	48,15375	51,1813	39,0642	44,728	48,898	44,87285	53,994	52,64185
6,20E+09	38,99585	49,39605	43,40705	47,25535	50,1406	37,82965	43,77585	47,85345	44,28135	52,9951	51,7627
6,79E+09	38,2567	48,382	42,4923	46,3087	49,1005	36,5908	42,84315	46,79975	43,448	52,0344	50,799
7,37E+09	37,5308	47,2548	41,474	45,2983	48,0027	35,1997	41,8906	45,7259	42,46065	51,00665	49,7418
7,96E+09	36,84305	46,23515	40,5892	44,39195	46,86905	33,90895	40,9658	44,6705	42,07555	49,94165	48,72365
8,89E+09	35,703	44,5322	39,01545	42,71545	45,00225	31,70885	39,60635	42,96335	40,0982	48,04275	47,12845
9,82E+09	34,52425	42,8459	37,48285	41,03805	43,15195	29,505	38,2496	41,2137	38,356	46,21905	45,45545
1,08E+10	33,3531	41,2533	35,99175	39,5104	41,39355	27,46325	36,79595	39,577	37,02775	44,49285	43,8206
1,17E+10	32,31555	39,67975	34,5879	37,98885	39,7421	25,6004	35,5705	37,9488	35,55735	42,6265	42,27245
1,26E+10	31,18975	38,01915	33,24805	36,4415	38,1709	23,77205	34,29845	36,35095	33,90085	41,01215	40,64035
1,41E+10	29,5945	35,77015	31,30315	34,31595	35,8014	21,2645	32,39355	34,10255	32,3094	38,5678	38,31515
1,56E+10	28,06185	33,3222	29,343	32,1157	33,7288	18,9805	30,44675	32,0079	29,39345	36,4344	35,74475
1,70E+10	26,6117	31,53505	27,76535	30,3051	31,85935	17,20295	28,82415	30,1531	28,5758	34,33865	33,8248
1,85E+10	25,3908	30,3153	26,4618	28,8873	30,02635	15,7545	27,704	28,61425	28,4269	32,22705	32,34245
2,00E+10	24,03715	28,10615	24,9028	26,81835	28,4327	14,19	26,14235	27,0538	24,01205	30,6219	30,2971
