# Supplementary material for: Integrating Complex Permittivity Measurements with Histological Analysis for Advanced Tissue Characterization
Source: Sensors (Basel). 2025 Apr 21;25(8):2626. doi: 10.3390/s25082626 (PMC12030891; doi:10.3390/s25082626)
Supplement: Supplementary file 1 [file sensors-25-02626-s001.zip › SkeletalMuscle_standard_e''.ods]

## Sheet: Hoja1
frequency (Hz)	Sample code
	1	4	5	6	7	9	10	11	13	16	17
2,00E+08	66,3909	88,5083	69,304	81,64535	80,3897	53,7362	69,39915	77,62595	68,03475	95,154	88,40645
2,23E+08	60,7384	80,06	63,0048	74,43175	72,58135	50,5563	62,46365	70,2602	70,6901	86,19265	79,27795
2,47E+08	56,2116	73,47135	58,06375	68,66345	66,1901	48,0685	56,8359	64,20505	72,8278	78,72885	72,2395
2,70E+08	51,12225	66,92075	52,87865	62,105	60,41345	43,27845	52,318	58,58485	60,5217	70,85115	66,08995
2,94E+08	46,51845	61,04555	48,65905	56,4372	55,6964	39,0556	48,14025	53,89	47,86685	64,74245	60,73715
3,17E+08	43,7369	56,8865	45,6104	52,8954	51,92225	37,4155	44,6566	50,3321	48,6311	60,29965	56,32375
3,54E+08	40,3715	52,0005	41,9347	48,88755	47,22035	35,62565	40,5145	45,9738	51,979	54,88865	50,9866
3,91E+08	36,1321	46,8609	38,0226	43,4994	42,94745	31,40095	37,14875	41,69275	37,59425	49,0858	46,6383
4,28E+08	33,1353	43,7068	35,4017	40,73955	39,4004	30,2487	34,3304	38,8745	40,76315	46,091	42,94325
4,65E+08	32,039	40,4634	33,12785	37,75935	37,50225	28,52185	31,97415	36,1383	37,92325	42,47275	39,14875
5,02E+08	29,593	37,7881	31,2087	35,24455	35,0143	26,1621	29,99915	33,80675	30,55045	39,1254	37,55085
5,61E+08	27,7306	34,7014	28,65315	32,35525	32,2312	25,2598	27,54145	31,25605	33,73455	36,1924	33,88205
6,20E+08	25,52125	32,2663	26,9792	30,30175	29,96865	22,65385	24,82765	28,12965	28,98045	32,96505	31,82645
6,79E+08	23,79355	30,1121	25,29355	28,1659	27,98195	22,01915	24,07315	27,18595	26,3737	30,83265	29,7596
7,37E+08	22,72685	28,6046	24,0878	27,02255	26,57715	21,05045	22,36855	25,3931	28,6951	29,0704	27,8952
7,96E+08	21,09955	26,69855	22,6556	24,9288	24,98555	19,7599	21,5744	24,2987	21,97265	27,13825	26,4191
8,89E+08	19,7356	24,82505	21,15545	23,21075	23,27095	18,64785	20,118	22,63345	20,8766	25,13295	24,44795
9,82E+08	18,3604	23,32035	19,8299	21,81595	21,7531	17,9677	19,08825	21,46165	20,39015	23,74585	22,932
1,08E+09	17,80615	22,08905	18,9568	20,5079	20,99505	17,3501	18,1619	20,4261	19,78605	22,55475	21,4898
1,17E+09	17,09145	20,8928	18,3598	19,9595	20,20965	16,81055	17,34395	19,53985	20,1045	21,54045	20,5213
1,26E+09	16,4347	20,181	17,87195	19,4263	19,5013	16,34355	16,52935	18,67565	20,39655	20,6081	19,9566
1,41E+09	15,20325	19,2898	16,86085	18,04945	18,39715	15,13495	15,70605	17,6915	16,66915	19,16585	18,99845
1,56E+09	15,071	18,8259	16,30925	17,61385	18,01185	15,6832	15,5736	17,5736	18,5428	18,68525	18,1917
1,70E+09	14,29165	17,80285	15,83245	16,72525	17,44965	14,88805	15,1284	16,9501	15,43245	18,0107	17,3777
1,85E+09	14,0018	17,3424	15,652	16,70415	17,0862	15,02795	14,75195	16,61795	17,78415	17,86655	17,0344
2,00E+09	13,39235	16,8253	15,18	16,02425	16,6001	14,36385	14,2974	16,06455	14,74995	17,15505	16,7778
2,23E+09	13,4407	16,80495	15,05605	15,86785	16,6766	14,7541	14,28505	16,10925	16,0772	16,8502	16,31325
2,47E+09	13,0088	16,31585	14,85515	15,69085	16,31575	14,75465	14,20135	15,93615	15,886	16,58845	16,16925
2,70E+09	12,7583	16,1344	14,64835	15,3001	16,29805	14,57085	13,99565	15,71625	14,26845	16,53065	15,98495
2,94E+09	12,89395	16,3439	14,8549	15,6108	16,4708	15,10875	14,1255	15,9394	15,6326	16,6948	16,06105
3,17E+09	12,7351	16,12015	14,78015	15,4725	16,43795	15,2054	14,194	15,9601	15,28015	16,50615	16,04115
3,54E+09	12,8235	16,37075	15,0432	15,7459	16,7957	15,76875	14,31535	16,19285	15,8114	17,00995	16,23415
3,91E+09	12,8034	16,43595	15,1904	15,80325	17,04275	16,1031	14,5751	16,47535	14,873	17,1446	16,4791
4,28E+09	13,07865	16,85885	15,5263	16,2082	17,4393	16,71125	14,95965	16,8674	15,3908	17,57005	16,953
4,65E+09	13,26705	17,1812	15,84965	16,58635	17,86905	17,35555	15,1934	17,2177	16,3176	18,0529	17,2213
5,02E+09	13,4982	17,5799	16,1557	16,92705	18,3339	17,9321	15,53715	17,6855	16,01155	18,60835	17,65795
5,61E+09	13,90005	18,26265	16,73855	17,56765	19,06435	18,75795	16,1118	18,36035	16,37395	19,36255	18,35145
6,20E+09	14,24435	19,0268	17,27205	18,2287	19,7838	19,5863	16,7045	19,044	16,8122	20,0791	19,10885
6,79E+09	14,6988	19,7043	17,8454	18,91455	20,45245	20,32675	17,19435	19,65915	17,6183	20,84655	19,87035
7,37E+09	15,1592	20,34835	18,39415	19,53915	21,17505	21,0343	17,68695	20,30255	17,96125	21,67885	20,56005
7,96E+09	15,6369	20,88395	18,9375	20,1588	21,8218	21,68585	18,11555	20,8462	18,7681	22,46555	21,2159
8,89E+09	16,2642	21,7955	19,6846	21,03385	22,71635	22,33035	18,83965	21,67925	19,15745	23,41955	22,3114
9,82E+09	16,9601	22,5376	20,2947	21,8723	23,46265	22,9388	19,5366	22,4172	20,39985	24,319	23,2089
1,08E+10	17,41975	23,13655	20,78785	22,5249	23,9998	23,06145	19,9645	22,92205	21,0704	24,94745	23,95925
1,17E+10	17,837	23,7346	21,1846	22,9728	24,386	23,1365	20,43305	23,34525	21,5908	25,48655	24,64715
1,26E+10	18,3969	24,1658	21,4329	23,5373	24,72375	23,23415	20,7479	23,651	23,0304	26,0513	25,15495
1,41E+10	18,64195	24,313	21,6397	23,63335	24,93045	22,50885	21,1219	23,774	21,3297	26,38165	25,695
1,56E+10	19,16295	25,0319	21,9544	24,2272	24,98545	22,04665	21,73235	23,9972	23,9336	26,36865	26,4701
1,70E+10	19,1138	24,20825	21,63695	23,88	25,13605	21,08125	21,2591	23,68875	21,65375	26,8492	25,91085
1,85E+10	19,35065	24,3611	21,6895	24,0982	24,95445	20,39605	21,4054	23,6091	23,04375	26,7837	26,17525
2,00E+10	19,41435	24,4555	21,6598	23,96945	24,6861	19,3305	21,69355	23,5067	23,14395	26,4366	26,58725
