# Supplementary material for: Integrating Complex Permittivity Measurements with Histological Analysis for Advanced Tissue Characterization
Source: Sensors (Basel). 2025 Apr 21;25(8):2626. doi: 10.3390/s25082626 (PMC12030891; doi:10.3390/s25082626)
Supplement: Supplementary file 1 [file sensors-25-02626-s001.zip › Spleen_necrotic_e'.ods]

## Sheet: REAL
frequency (Hz)	Sample code
	7	15
2,00E+08	67,24055	58,4732
2,23E+08	65,854	56,462
2,47E+08	65,10255	56,07665
2,70E+08	64,3996	55,5958
2,94E+08	63,69965	54,59345
3,17E+08	63,02495	53,36985
3,54E+08	62,28735	53,11005
3,91E+08	61,7002	52,44305
4,28E+08	60,8727	51,81395
4,65E+08	61,62085	52,2175
5,02E+08	60,73165	51,276
5,61E+08	60,4829	51,1372
6,20E+08	59,7395	50,1993
6,79E+08	59,42505	50,0688
7,37E+08	58,9898	49,5083
7,96E+08	58,3115	49,24015
8,89E+08	57,9807	49,0484
9,82E+08	57,77705	48,76695
1,08E+09	57,5236	48,58015
1,17E+09	57,15465	48,20125
1,26E+09	56,66545	47,7284
1,41E+09	56,1997	47,36515
1,56E+09	56,0786	47,188
1,70E+09	55,4887	46,6042
1,85E+09	55,1375	46,4069
2,00E+09	54,8752	46,24445
2,23E+09	54,38325	45,63695
2,47E+09	53,95805	45,48655
2,70E+09	53,5662	45,03135
2,94E+09	53,0804	44,63075
3,17E+09	52,7571	44,4307
3,54E+09	52,11745	43,8774
3,91E+09	51,4889	43,35645
4,28E+09	50,9328	43,0211
4,65E+09	50,2905	42,47045
5,02E+09	49,6514	42,00885
5,61E+09	48,6987	41,3306
6,20E+09	47,72705	40,6186
6,79E+09	46,7204	39,8604
7,37E+09	45,65425	39,0902
7,96E+09	44,5791	38,4136
8,89E+09	42,8731	37,09325
9,82E+09	41,27725	35,81845
1,08E+10	39,6844	34,60005
1,17E+10	38,3067	33,4283
1,26E+10	36,93385	32,256
1,41E+10	34,847	30,65565
1,56E+10	32,9426	28,96425
1,70E+10	31,15475	27,5369
1,85E+10	29,49725	26,38345
2,00E+10	27,95805	24,8104
