# Supplementary material for: Integrating Complex Permittivity Measurements with Histological Analysis for Advanced Tissue Characterization
Source: Sensors (Basel). 2025 Apr 21;25(8):2626. doi: 10.3390/s25082626 (PMC12030891; doi:10.3390/s25082626)
Supplement: Supplementary file 1 [file sensors-25-02626-s001.zip › Spleen_necrotic_e''.ods]

## Sheet: IMAGINARIA
frequency (Hz)	Sample code
	7	15
2,00E+08	71,1226	62,97375
2,23E+08	64,1885	57,82205
2,47E+08	58,6159	53,7833
2,70E+08	53,6471	48,67805
2,94E+08	49,4388	44,22005
3,17E+08	46,12765	41,5434
3,54E+08	42,01665	38,5774
3,91E+08	38,22975	34,2343
4,28E+08	35,08515	31,17245
4,65E+08	33,36485	30,5128
5,02E+08	31,21145	27,92285
5,61E+08	28,69695	26,1412
6,20E+08	26,70135	24,00645
6,79E+08	24,94895	22,4071
7,37E+08	23,65855	21,48325
7,96E+08	22,12935	19,7226
8,89E+08	20,62065	18,354
9,82E+08	19,29935	17,1917
1,08E+09	18,6373	16,66135
1,17E+09	17,966	16,0397
1,26E+09	17,3485	15,40735
1,41E+09	16,3653	14,14685
1,56E+09	16,00705	14,14565
1,70E+09	15,5431	13,3329
1,85E+09	15,2563	13,21325
2,00E+09	14,8316	12,6312
2,23E+09	14,8984	12,6515
2,47E+09	14,6127	12,38705
2,70E+09	14,63745	12,1896
2,94E+09	14,78765	12,295
3,17E+09	14,79965	12,29405
3,54E+09	15,16745	12,45685
3,91E+09	15,42425	12,52075
4,28E+09	15,81895	12,8185
4,65E+09	16,25505	13,14165
5,02E+09	16,6826	13,41175
5,61E+09	17,4211	13,9335
6,20E+09	18,12225	14,41535
6,79E+09	18,81015	14,98855
7,37E+09	19,45435	15,51325
7,96E+09	20,0151	16,06735
8,89E+09	20,7552	16,7608
9,82E+09	21,3588	17,40145
1,08E+10	21,9091	17,9512
1,17E+10	22,2672	18,4016
1,26E+10	22,62265	18,78805
1,41E+10	22,98745	19,09345
1,56E+10	23,2851	19,63185
1,70E+10	23,3728	19,55055
1,85E+10	23,375	19,8468
2,00E+10	23,271	19,92005
