# Supplementary material for: Integrating Complex Permittivity Measurements with Histological Analysis for Advanced Tissue Characterization
Source: Sensors (Basel). 2025 Apr 21;25(8):2626. doi: 10.3390/s25082626 (PMC12030891; doi:10.3390/s25082626)
Supplement: Supplementary file 1 [file sensors-25-02626-s001.zip › Spleen_standard_e'.ods]

## Sheet: REAL
frequency (Hz)	Sample code
	1	4	5	6	8	9	10	11	13	14	16	17
2,00E+08	67,97305	66,27055	66,43095	65,29425	66,7524	70,91805	65,7813	69,74765	63,28935	66,5877	61,51565	67,82365
2,23E+08	66,49035	64,5422	64,61235	63,76015	65,02735	69,4598	63,64885	68,25695	57,42175	64,06915	60,26365	66,02235
2,47E+08	65,7355	63,9019	64,26855	63,0296	64,1628	69,4112	64,0267	67,3507	62,0111	65,33945	59,90205	65,17305
2,70E+08	64,5266	63,15435	63,5267	62,2571	63,14525	68,9966	64,23655	66,5312	65,5182	66,0971	59,2329	64,2468
2,94E+08	63,90525	61,98455	62,6009	61,38555	62,42315	68,1139	62,5897	65,68905	60,65565	63,8769	58,28675	63,46595
3,17E+08	63,2141	61,01045	61,63895	60,41875	61,7053	67,2066	60,99125	65,01395	55,1762	61,79585	57,83255	63,28395
3,54E+08	62,68655	60,6362	61,33165	59,962	61,02675	67,34355	61,6933	64,3692	59,87905	63,24525	57,63015	62,3094
3,91E+08	61,9351	59,96855	60,71155	59,40435	60,43865	66,84025	60,9409	63,77525	58,85705	62,4511	56,91225	61,78765
4,28E+08	61,38525	58,9441	59,66415	58,4514	59,63005	65,79365	59,39255	63,0725	53,76415	60,4325	56,2502	61,06615
4,65E+08	61,87675	58,9981	61,06035	59,49315	59,8341	66,75	60,7646	62,86915	59,9983	62,15165	56,1689	60,75575
5,02E+08	61,0165	58,6551	59,711	58,2832	59,37395	65,99935	59,5836	62,65825	55,72785	60,86875	55,8667	60,84975
5,61E+08	60,72445	57,90975	59,82985	57,86735	58,70585	65,74225	59,45975	61,88	57,5765	61,04235	55,41175	59,90695
6,20E+08	60,0681	57,87065	58,73925	57,3237	58,44875	65,35945	58,55945	61,89195	53,42855	59,8903	54,68145	59,91495
6,79E+08	59,86135	57,5151	58,6511	57,02125	58,00105	65,3351	58,92165	61,40775	56,81235	60,53115	54,92465	59,31905
7,37E+08	59,35485	56,94305	58,02225	56,6176	57,57615	64,7533	58,0986	61,26685	53,67895	59,33955	54,3548	59,10655
7,96E+08	59,0358	56,61615	57,84305	56,3097	57,29755	64,62865	57,96675	60,87245	54,53875	59,5223	54,49785	58,61115
8,89E+08	58,7792	56,19615	57,5155	55,96945	56,8631	64,3629	57,6751	60,37565	54,702	59,26735	54,03595	58,1731
9,82E+08	58,80585	55,7497	57,2195	55,49255	56,4395	64,0046	57,29435	59,8981	54,57955	58,9529	53,6349	57,67385
1,08E+09	58,42845	55,38735	57,1798	55,55445	56,2301	63,9364	57,17085	59,5206	54,805	58,6733	53,32525	57,4461
1,17E+09	58,0849	55,08375	57,06025	55,3811	56,2264	64,02775	57,2401	59,1763	54,76745	58,50225	53,0416	57,4539
1,26E+09	57,73795	55,01955	56,6201	54,88835	55,80855	63,7138	56,8752	58,90065	54,1886	58,4854	52,66115	57,1035
1,41E+09	57,5153	54,4242	55,9904	54,34865	55,26495	63,07265	55,91345	58,76445	51,80295	57,34195	52,20665	56,5615
1,56E+09	57,4582	53,9882	55,95105	54,06895	54,841	62,9238	55,77265	58,4068	52,83805	57,26385	52,242	56,0811
1,70E+09	56,75895	53,4194	55,5459	53,85645	54,6102	62,52495	55,3169	57,8466	51,46305	56,3705	51,8171	55,95915
1,85E+09	56,5961	53,19695	55,2685	53,54045	54,33625	62,4915	55,38935	57,39685	52,2002	56,4808	51,504	55,6975
2,00E+09	56,4828	53,08435	54,94015	53,1838	53,9829	62,1256	54,8091	57,15665	51,37625	56,2335	51,0326	55,3174
2,23E+09	56,04345	52,35615	54,71305	52,85305	53,5503	61,73395	54,2564	56,89435	50,56275	55,3347	50,73455	54,9024
2,47E+09	55,7408	52,07395	54,2889	52,45205	53,1966	61,5354	54,25435	56,33595	51,4737	55,406	50,5175	54,57375
2,70E+09	55,37095	51,6418	53,9127	52,04915	52,74255	61,0449	53,54285	55,87845	50,1201	54,69825	49,97385	54,1671
2,94E+09	55,06135	51,11255	53,5626	51,72115	52,3827	60,7657	53,1951	55,55675	49,69025	54,06935	49,57755	53,8718
3,17E+09	54,6805	50,8572	53,31095	51,3674	52,02345	60,42505	53,02155	55,10345	50,28795	54,1307	49,413	53,56155
3,54E+09	54,28915	50,25705	52,787	50,88235	51,50045	59,88535	52,2927	54,51245	49,17475	53,23615	48,79055	53,06725
3,91E+09	53,6744	49,65465	52,181	50,30555	50,8932	59,131	51,60985	53,89945	48,31555	52,46355	48,23095	52,5286
4,28E+09	53,2729	49,215	51,7129	49,89165	50,3939	58,6146	51,24635	53,24315	48,80525	52,1576	47,6907	51,96485
4,65E+09	52,7216	48,5728	51,1055	49,2886	49,7568	57,82185	50,52355	52,57435	47,8431	51,2912	47,13585	51,3427
5,02E+09	52,2111	48,0128	50,5854	48,7385	49,1953	57,07905	49,75175	51,9581	46,78885	50,525	46,58605	50,7337
5,61E+09	51,3929	47,214	49,73055	47,93105	48,3133	55,90725	48,7742	50,8796	46,1077	49,52065	45,6871	49,7844
6,20E+09	50,5469	46,27595	48,82675	47,04605	47,3932	54,60355	47,82655	49,7157	45,55145	48,53675	44,8555	48,80505
6,79E+09	49,71375	45,33975	47,90555	46,08715	46,42815	53,2162	46,77715	48,57135	44,7541	47,45915	44,0391	47,8034
7,37E+09	48,8401	44,24175	46,91575	45,0505	45,4486	51,7213	45,63365	47,4237	43,7237	46,2848	43,19315	46,7901
7,96E+09	47,91825	43,27625	45,9819	44,11395	44,4994	50,3105	44,73295	46,34045	43,3556	45,39605	42,3819	45,91095
8,89E+09	46,39975	41,5046	44,2487	42,46345	42,89085	47,7789	42,811	44,51845	41,12655	43,25795	41,03335	44,50595
9,82E+09	44,80535	39,93705	42,56895	40,87255	41,28705	45,2876	41,1077	42,8348	39,2802	41,2634	39,73215	43,2058
1,08E+10	43,26795	38,43005	40,98635	39,36925	39,73195	42,8371	39,6276	41,16385	38,1856	39,6077	38,4299	41,75525
1,17E+10	41,7736	37,0232	39,4177	37,94165	38,2977	40,5395	38,09995	39,5908	36,6665	37,75735	37,14165	40,429
1,26E+10	40,20135	35,62195	37,8595	36,52765	36,75605	38,25355	36,5595	38,0439	35,11505	36,11385	35,9572	39,1608
1,41E+10	37,9034	33,7089	35,7536	34,5451	34,75945	34,9206	34,55	35,84875	33,73525	33,96615	34,1588	37,0453
1,56E+10	35,9393	31,5619	33,56185	32,4872	32,7792	31,7626	32,26765	33,66965	31,00235	31,46025	32,60215	34,83135
1,70E+10	33,9274	30,07985	31,79835	30,7449	30,95365	29,1215	30,6196	31,6633	30,17145	29,8738	31,0116	33,17345
1,85E+10	32,04365	28,9985	30,34875	29,40015	29,447	27,5405	29,2113	30,05445	30,31195	28,8117	29,4308	31,6984
2,00E+10	30,44995	26,9852	28,4542	27,52035	27,8107	24,8798	26,70705	28,3706	25,4328	25,8088	28,2326	30,074
