# Supplementary material for: Integrating Complex Permittivity Measurements with Histological Analysis for Advanced Tissue Characterization
Source: Sensors (Basel). 2025 Apr 21;25(8):2626. doi: 10.3390/s25082626 (PMC12030891; doi:10.3390/s25082626)
Supplement: Supplementary file 1 [file sensors-25-02626-s001.zip › Spleen_standard_e''.ods]

## Sheet: IMAGINARIA
frequency (Hz)	Sample code
	1	4	5	6	8	9	10	11	13	14	16	17
2,00E+08	88,995	80,1418	79,7929	70,835	73,3535	71,2614	75,1809	79,0675	71,91635	85,24865	71,79615	87,14385
2,23E+08	80,04365	72,94615	72,6527	64,2542	66,2837	65,80795	69,96655	71,3747	75,27655	80,50285	64,95275	78,24225
2,47E+08	72,90745	67,24645	66,8931	59,05365	60,79665	61,3157	65,777	65,03445	77,8794	76,33975	59,43225	71,0866
2,70E+08	66,4913	61,2511	60,5444	53,85275	55,49395	55,40705	58,4497	59,52265	64,0701	67,0395	54,10835	65,15945
2,94E+08	61,03545	55,8809	55,2056	49,3422	51,0815	50,26335	51,97765	54,88245	50,27895	58,7209	49,7236	60,14925
3,17E+08	56,8275	52,30955	51,64195	46,26785	47,6753	47,4588	49,39965	51,1669	51,04585	56,4215	46,55825	56,13595
3,54E+08	51,4684	48,13345	47,50605	42,385	43,6158	44,2243	46,6949	46,4815	54,9272	54,0878	42,4015	50,747
3,91E+08	46,6007	43,1331	42,36965	38,1787	39,54975	39,14195	40,0437	42,28565	39,0622	45,2892	38,3575	46,3775
4,28E+08	41,9494	40,40725	39,4755	35,49595	36,6452	36,96685	38,54315	39,22325	42,59665	44,19245	35,8528	42,69275
4,65E+08	40,31945	37,4848	36,7262	32,84755	33,34905	33,63265	35,13485	36,43205	39,65175	40,96975	33,1905	38,8861
5,02E+08	37,388	34,8492	34,19215	30,96325	32,1052	31,8788	32,38285	34,12335	31,4023	36,44455	30,93785	37,30065
5,61E+08	34,23325	32,1967	31,3907	28,11965	28,95645	29,4356	30,6981	31,34705	35,01295	35,5073	28,5556	33,5671
6,20E+08	31,4835	29,8384	29,15445	26,4815	27,4388	27,5956	28,24455	28,15845	29,7116	31,98235	26,03385	31,4744
6,79E+08	29,18405	27,7975	27,0649	24,6353	25,60825	25,70575	26,0916	27,1381	26,8745	29,53575	24,50105	29,29395
7,37E+08	27,5109	26,5409	25,82145	23,4831	24,2204	24,82115	25,5678	25,2593	29,4031	29,3499	22,95265	27,40385
7,96E+08	25,64225	24,6162	23,87675	21,9234	22,804	22,83255	22,8327	24,2438	21,96175	25,7197	21,7799	25,87425
8,89E+08	23,6804	22,9179	22,1087	20,38075	21,1872	21,30065	21,28565	22,5279	20,7482	24,00905	20,2436	23,8802
9,82E+08	21,9415	21,5662	20,57185	19,1237	19,87895	20,1266	20,17345	21,30915	20,20985	22,8458	19,17045	22,308
1,08E+09	21,00255	20,46535	19,5603	17,93105	18,7295	19,0478	18,9898	20,2347	19,5685	21,832	18,2271	20,8544
1,17E+09	19,99055	19,3834	18,86885	17,4433	17,907	18,425	18,5117	19,32085	19,83815	20,99055	17,39875	19,85835
1,26E+09	19,061	18,7791	18,31065	17,00205	17,5363	18,24035	18,2999	18,4423	20,1515	20,66575	16,7161	19,2182
1,41E+09	17,7073	17,8839	17,03365	15,93365	16,6575	17,1939	16,7444	17,47365	16,05045	18,80455	15,5948	18,2542
1,56E+09	17,30905	17,47185	16,45095	15,401	16,0109	16,98445	16,7573	17,23115	18,15485	19,2283	15,14015	17,31665
1,70E+09	16,5783	16,48345	15,8245	14,8064	15,36885	16,14235	15,44055	16,6918	14,5676	17,32415	14,7077	16,56345
1,85E+09	16,0027	16,1899	15,69395	14,72935	15,20605	16,3473	15,8851	16,37055	17,18815	17,88655	14,5733	16,20395
2,00E+09	15,51585	15,64535	15,06015	14,28565	14,91085	15,92435	15,01985	15,86515	13,90905	16,60775	14,112	15,9445
2,23E+09	15,41215	15,5786	14,9866	14,08075	14,6064	16,07035	15,1635	15,81365	15,39695	17,1774	13,74595	15,36165
2,47E+09	14,98575	15,1854	14,77305	14,03455	14,52205	16,17175	15,03685	15,70505	15,0611	16,73605	13,6185	15,2156
2,70E+09	14,8861	15,0046	14,4871	13,8048	14,4027	16,1307	14,6625	15,5697	13,3512	16,18605	13,6192	15,0608
2,94E+09	14,93595	15,16095	14,8222	14,03495	14,52415	16,71415	15,1356	15,7418	14,8775	16,8336	13,60565	15,0487
3,17E+09	14,87035	14,99925	14,72785	14,03365	14,5795	16,90255	15,10205	15,842	14,38915	16,6432	13,5721	15,0798
3,54E+09	15,0916	15,2348	15,12475	14,32295	14,8489	17,6612	15,61015	16,15115	15,0916	17,16995	13,9124	15,3054
3,91E+09	15,27765	15,2871	15,27595	14,52515	15,07765	18,17255	15,65865	16,5177	14,052	17,02015	14,0472	15,58145
4,28E+09	15,6462	15,65775	15,71535	15,0039	15,5137	19,0028	16,17385	17,01105	14,70405	17,5408	14,37895	16,0076
4,65E+09	16,0198	16,0087	16,19355	15,3973	15,89425	19,8607	16,8076	17,473	15,7467	18,15335	14,71075	16,3644
5,02E+09	16,46715	16,3426	16,5523	15,8164	16,3381	20,58875	17,1211	17,9674	15,4612	18,4205	15,02835	16,7775
5,61E+09	17,1207	17,0388	17,3147	16,5919	17,0218	21,86855	17,85155	18,8291	15,9743	19,1122	15,5883	17,4328
6,20E+09	17,7896	17,76225	18,001	17,35785	17,736	23,03245	18,58115	19,60675	16,51555	19,80395	16,1295	17,99425
6,79E+09	18,47955	18,40115	18,7739	18,10515	18,38415	24,15535	19,35305	20,2804	17,4402	20,64865	16,63705	18,61225
7,37E+09	19,23255	19,0264	19,47085	18,72975	19,02855	25,1641	19,9591	20,96195	17,8153	21,22875	17,1833	19,1099
7,96E+09	19,8956	19,5249	20,1801	19,3459	19,62675	26,0889	20,6096	21,50245	18,6147	21,94445	17,69905	19,5736
8,89E+09	20,90795	20,2597	21,13115	20,2032	20,50095	27,3954	21,2659	22,25465	18,98485	22,6797	18,3612	20,32145
9,82E+09	21,84375	20,77365	21,9525	20,918	21,24015	28,5079	21,99215	22,88065	20,0801	23,55545	19,0375	21,00545
1,08E+10	22,46475	21,27265	22,60875	21,57295	21,8344	29,1786	22,64345	23,464	20,8863	24,1453	19,55875	21,6596
1,17E+10	23,15685	21,6637	23,131	21,99985	22,28095	29,721	23,09475	23,84635	21,238	24,5501	20,0016	22,26775
1,26E+10	23,69845	21,98935	23,52725	22,4266	22,7211	30,136	23,8369	24,1645	22,69205	25,25995	20,4629	22,71265
1,41E+10	24,2039	22,0812	23,7825	22,72765	23,016	29,69885	23,6446	24,45805	20,78875	24,48475	20,84625	23,36655
1,56E+10	24,3863	22,8085	24,3768	23,32375	23,4859	30,2329	24,5953	24,84305	24,04625	25,6596	21,10325	23,89355
1,70E+10	24,71	22,11195	24,07815	23,023	23,3421	28,5797	24,0813	24,62615	21,5183	24,42025	21,5437	23,7542
1,85E+10	24,7029	22,3511	24,22215	23,30365	23,46585	28,1149	24,4957	24,55945	23,14485	24,96825	21,66275	23,97375
2,00E+10	24,42455	22,53265	24,26805	23,3954	23,3705	27,94505	24,42955	24,54255	23,6116	24,8829	21,54265	24,25585
