# Supplementary material for: Integrating Complex Permittivity Measurements with Histological Analysis for Advanced Tissue Characterization
Source: Sensors (Basel). 2025 Apr 21;25(8):2626. doi: 10.3390/s25082626 (PMC12030891; doi:10.3390/s25082626)
Supplement: Supplementary file 1 [file sensors-25-02626-s001.zip › Thyroid_standard_e'.ods]

## Sheet: REAL
	Sample Code
frequency	14	16	17	Tyroid (avg')	Stdev Tyroid (avg')
2,00E+08	53,7921	31,42565	65,62525	50,281	15,71073519
2,23E+08	51,40875	31,2974	64,46515	49,0571	15,12662618
2,47E+08	53,13155	31,98605	63,96555	49,69438333	14,73415713
2,70E+08	53,9761	32,15595	63,18435	49,77213333	14,44390052
2,94E+08	51,93635	31,4665	62,66355	48,6888	14,36432303
3,17E+08	49,86875	30,6868	62,2593	47,60495	14,4101579
3,54E+08	51,62825	31,4092	61,54855	48,19533333	13,92712783
3,91E+08	50,99425	30,9798	61,1393	47,70445	13,91458938
4,28E+08	48,8365	30,6165	60,54285	46,66528333	13,67399006
4,65E+08	50,80085	31,1202	60,29415	47,40506667	13,49962907
5,02E+08	49,54745	30,3941	60,3735	46,77168333	13,76297346
5,61E+08	49,8992	30,59525	59,5391	46,67785	13,37340967
6,20E+08	48,5683	29,95805	59,65115	46,05916667	13,60329497
6,79E+08	49,45695	30,42985	59,1118	46,33286667	13,24204783
7,37E+08	48,1108	30,03945	58,91465	45,6883	13,23558132
7,96E+08	48,3662	29,9645	58,5179	45,6162	13,12733914
8,89E+08	48,1642	29,8615	58,1318	45,38583333	13,00533482
9,82E+08	47,94045	29,7561	57,67905	45,1252	12,85897952
1,08E+09	47,6803	29,67345	57,47885	44,9442	12,79537723
1,17E+09	47,5058	29,57405	57,51215	44,864	12,83998849
1,26E+09	47,4929	29,3059	57,2483	44,68236667	12,85910737
1,41E+09	46,3541	28,9326	56,76185	44,01618333	12,74984948
1,56E+09	46,3997	29,13945	56,32105	43,9534	12,48026898
1,70E+09	45,48265	28,8281	56,1739	43,49488333	12,50073731
1,85E+09	45,59825	28,7706	55,9321	43,43365	12,43668015
2,00E+09	45,43345	28,40995	55,59325	43,14555	12,45522995
2,23E+09	44,5672	28,25715	55,1863	42,67021667	12,30399384
2,47E+09	44,66835	28,2759	54,84825	42,5975	12,16476944
2,70E+09	43,9958	27,91685	54,4539	42,12218333	12,12674042
2,94E+09	43,4085	27,6954	54,17435	41,75941667	12,08104767
3,17E+09	43,47895	27,66435	53,76625	41,63651667	11,92812881
3,54E+09	42,62125	27,30115	53,29095	41,07111667	11,85238239
3,91E+09	41,9378	27,0338	52,68475	40,55211667	11,68831282
4,28E+09	41,6765	26,81245	52,0807	40,18988333	11,52515641
4,65E+09	40,8579	26,5651	51,47995	39,63431667	11,34776575
5,02E+09	40,29685	26,19735	50,93715	39,14378333	11,25979454
5,61E+09	39,44155	25,69575	50,08885	38,40871667	11,0933237
6,20E+09	38,6067	25,29425	49,1495	37,68348333	10,8442693
6,79E+09	37,72805	24,9396	48,16735	36,945	10,55405129
7,37E+09	36,81215	24,52415	47,1624	36,16623333	10,28140742
7,96E+09	36,2034	23,9856	46,18045	35,45648333	10,07935568
8,89E+09	34,54655	23,25555	44,5999	34,134	9,68173817
9,82E+09	32,99615	22,55555	43,07045	32,87405	9,299751444
1,08E+10	31,68	21,8764	41,51325	31,68988333	8,902552753
1,17E+10	30,33125	21,16505	40,07385	30,52338333	8,572525519
1,26E+10	29,0833	20,50785	38,63215	29,40776667	8,216436964
1,41E+10	27,5228	19,497	36,5255	27,84843333	7,718890898
1,56E+10	25,5105	18,67425	34,2833	26,15601667	7,092517396
1,70E+10	24,34675	17,7261	32,59735	24,89006667	6,748548111
1,85E+10	23,56655	16,8705	31,0169	23,81798333	6,40888178
2,00E+10	21,21435	16,2563	29,3457	22,27211667	5,980774668
