# Supplementary material for: Integrating Complex Permittivity Measurements with Histological Analysis for Advanced Tissue Characterization
Source: Sensors (Basel). 2025 Apr 21;25(8):2626. doi: 10.3390/s25082626 (PMC12030891; doi:10.3390/s25082626)
Supplement: Supplementary file 1 [file sensors-25-02626-s001.zip › Thyroid_standard_e''.ods]

## Sheet: IMAGINARIA
	Sample Code
frequency	14	16	17	Tyroid (avg'')	Stdev Tyroid (avg'')
2,00E+08	58,03105	38,5639	76,3353	57,64341667	17,14181895
2,23E+08	56,84175	35,7733	68,49055	53,70186667	15,05981871
2,47E+08	55,8252	33,23775	62,31955	50,46083333	13,85575162
2,70E+08	48,2306	29,55795	57,30965	45,03273333	12,8285448
2,94E+08	40,90525	26,6812	52,7581	40,11485	11,8336254
3,17E+08	40,23775	24,944	49,0755	38,08575	11,0671338
3,54E+08	40,1752	23,10505	44,4049	35,89505	10,2137472
3,91E+08	32,2034	20,12605	40,643	30,99081667	9,33889641
4,28E+08	32,52495	19,47875	37,4333	29,81233333	8,41107308
4,65E+08	30,4718	17,8525	34,0817	27,46866667	7,721264481
5,02E+08	26,28345	16,0552	32,82325	25,05396667	7,648506538
5,61E+08	26,81805	15,17655	29,57985	23,85815	6,920671521
6,20E+08	23,75545	13,77355	27,77995	21,76965	6,523592276
6,79E+08	22,0186	12,71575	25,942	20,22545	6,144990407
7,37E+08	22,4837	12,298	24,312	19,6979	5,852005519
7,96E+08	19,0149	11,11245	23,05675	17,72803333	5,49268851
8,89E+08	17,9366	10,30624	21,34755	16,53013	5,110614234
9,82E+08	17,28935	9,775895	20,0153	15,693515	4,793468491
1,08E+09	16,7192	9,330375	18,7429	14,930825	4,480302296
1,17E+09	16,2426	8,95502	17,919	14,37220667	4,307866902
1,26E+09	16,14355	8,589795	17,4593	14,064215	4,323672179
1,41E+09	14,35895	7,80889	16,66495	12,94426333	4,147987148
1,56E+09	15,21135	7,7491	15,89825	12,9529	4,079871736
1,70E+09	13,36175	7,33118	15,2994	11,99744333	3,755034277
1,85E+09	14,2329	7,425015	15,0474	12,235105	3,781183933
2,00E+09	12,9089	6,963925	14,88585	11,586225	3,724372187
2,23E+09	13,63065	6,881535	14,4613	11,65782833	3,754428117
2,47E+09	13,3835	6,780575	14,42785	11,53064167	3,744610779
2,70E+09	12,74845	6,679005	14,36465	11,264035	3,661576133
2,94E+09	13,46805	6,77737	14,4708	11,57207333	3,77830936
3,17E+09	13,30865	6,676315	14,54995	11,51163833	3,822473254
3,54E+09	13,7518	6,87027	14,8579	11,82665667	3,910397749
3,91E+09	13,4803	6,882525	15,19545	11,85275833	3,966678083
4,28E+09	13,9403	7,05587	15,6632	12,21979	4,116190772
4,65E+09	14,4411	7,301955	15,99065	12,57790167	4,191848441
5,02E+09	14,5223	7,50175	16,40685	12,8103	4,246840569
5,61E+09	15,0319	7,812275	17,1547	13,33295833	4,432711366
6,20E+09	15,5657	8,08592	17,87705	13,84289	4,634387092
6,79E+09	16,08615	8,39949	18,5978	14,36114667	4,811718252
7,37E+09	16,477	8,781265	19,2458	14,83468833	4,913103638
7,96E+09	17,05805	9,07545	19,8426	15,32536667	5,062825607
8,89E+09	17,5088	9,456475	20,76695	15,91074167	5,273009256
9,82E+09	18,19485	9,88091	21,50465	16,52680333	5,425162918
1,08E+10	18,62375	10,23753	22,1573	17,00619333	5,54742181
1,17E+10	18,9314	10,50736	22,7105	17,38308667	5,661106967
1,26E+10	19,59895	10,834385	23,1492	17,860845	5,746145278
1,41E+10	18,94265	11,11526	23,65045	17,90278667	5,739757964
1,56E+10	19,85975	11,3553	24,10005	18,43836667	5,882027675
1,70E+10	18,93625	11,62545	23,99305	18,18491667	5,642318233
1,85E+10	19,4326	11,7127	24,1322	18,42583333	5,690518789
2,00E+10	19,31215	11,7098	24,27925	18,43373333	5,739651058
