# Supplementary material for: Integrating Complex Permittivity Measurements with Histological Analysis for Advanced Tissue Characterization
Source: Sensors (Basel). 2025 Apr 21;25(8):2626. doi: 10.3390/s25082626 (PMC12030891; doi:10.3390/s25082626)
Supplement: Supplementary file 1 [file sensors-25-02626-s001.zip › Tongue_standard_e'.ods]

## Sheet: REAL
	Sample code
frequency (Hz)	1
2,00E+08	69,14235
2,23E+08	67,8707
2,47E+08	67,3653
2,70E+08	66,649
2,94E+08	65,89815
3,17E+08	65,1494
3,54E+08	64,83615
3,91E+08	64,14855
4,28E+08	63,59135
4,65E+08	64,21625
5,02E+08	63,2882
5,61E+08	63,09625
6,20E+08	62,33535
6,79E+08	62,23255
7,37E+08	61,6822
7,96E+08	61,3628
8,89E+08	61,1131
9,82E+08	61,14465
1,08E+09	60,74345
1,17E+09	60,36785
1,26E+09	59,9623
1,41E+09	59,6021
1,56E+09	59,5496
1,70E+09	58,78765
1,85E+09	58,61785
2,00E+09	58,44435
2,23E+09	57,8958
2,47E+09	57,62855
2,70E+09	57,124
2,94E+09	56,7766
3,17E+09	56,4548
3,54E+09	55,9299
3,91E+09	55,25165
4,28E+09	54,7944
4,65E+09	54,21885
5,02E+09	53,58395
5,61E+09	52,63785
6,20E+09	51,6321
6,79E+09	50,67035
7,37E+09	49,6478
7,96E+09	48,5867
8,89E+09	46,7532
9,82E+09	45,01745
1,08E+10	43,40955
1,17E+10	41,7932
1,26E+10	40,2029
1,41E+10	37,9584
1,56E+10	36,0632
1,70E+10	34,0935
1,85E+10	32,02375
2,00E+10	30,54295
