# Supplementary material for: Integrating Complex Permittivity Measurements with Histological Analysis for Advanced Tissue Characterization
Source: Sensors (Basel). 2025 Apr 21;25(8):2626. doi: 10.3390/s25082626 (PMC12030891; doi:10.3390/s25082626)
Supplement: Supplementary file 1 [file sensors-25-02626-s001.zip › Tongue_standard_e''.ods]

## Sheet: IMAGINARIA
	Sample code
frequency (Hz)	1
2,00E+08	93,18375
2,23E+08	83,99755
2,47E+08	76,5334
2,70E+08	69,6408
2,94E+08	63,88435
3,17E+08	59,49725
3,54E+08	54,0113
3,91E+08	48,7163
4,28E+08	44,0888
4,65E+08	42,3602
5,02E+08	39,2085
5,61E+08	36,07255
6,20E+08	33,1351
6,79E+08	30,7292
7,37E+08	29,11615
7,96E+08	27,06185
8,89E+08	25,04595
9,82E+08	23,2913
1,08E+09	22,3477
1,17E+09	21,3483
1,26E+09	20,3912
1,41E+09	18,99135
1,56E+09	18,5896
1,70E+09	17,78425
1,85E+09	17,31005
2,00E+09	16,74375
2,23E+09	16,6466
2,47E+09	16,2131
2,70E+09	16,089
2,94E+09	16,1811
3,17E+09	16,10955
3,54E+09	16,39285
3,91E+09	16,54605
4,28E+09	16,9121
4,65E+09	17,38765
5,02E+09	17,83645
5,61E+09	18,5846
6,20E+09	19,335
6,79E+09	20,04205
7,37E+09	20,78065
7,96E+09	21,4493
8,89E+09	22,29315
9,82E+09	23,03965
1,08E+10	23,59415
1,17E+10	24,0467
1,26E+10	24,51235
1,41E+10	24,80585
1,56E+10	24,816
1,70E+10	25,3862
1,85E+10	25,2401
2,00E+10	24,8196
