# Supplementary material for: Integrating Complex Permittivity Measurements with Histological Analysis for Advanced Tissue Characterization
Source: Sensors (Basel). 2025 Apr 21;25(8):2626. doi: 10.3390/s25082626 (PMC12030891; doi:10.3390/s25082626)
Supplement: Supplementary file 1 [file sensors-25-02626-s001.zip › BrainGreyMatter_standard_e'.ods]

## Sheet: REAL
frequency (Hz)	Sample code
	12	13	14
2,00E+08	72,61515	62,8519	64,693
2,23E+08	70,8868	58,25385	61,64545
2,47E+08	69,4811	61,0141	62,04525
2,70E+08	68,46435	63,1191	62,0054
2,94E+08	67,76925	59,40595	59,68435
3,17E+08	67,16285	55,39725	57,4574
3,54E+08	66,23195	58,4085	58,31425
3,91E+08	65,69755	57,4742	57,3604
4,28E+08	65,01425	53,70105	55,37245
4,65E+08	64,69575	58,1177	56,6633
5,02E+08	64,78625	54,93755	55,4273
5,61E+08	63,86105	56,0366	55,38395
6,20E+08	64,08825	53,11455	54,38925
6,79E+08	63,4166	55,31145	54,89615
7,37E+08	63,26035	53,04685	53,8306
7,96E+08	62,9076	53,52735	53,7236
8,89E+08	62,53535	53,5345	53,4907
9,82E+08	62,09225	53,32635	53,231
1,08E+09	61,82495	53,48615	52,9926
1,17E+09	61,8905	53,4446	52,84855
1,26E+09	61,71215	52,9362	52,8825
1,41E+09	61,3231	51,15005	51,97035
1,56E+09	60,8652	51,7999	51,9938
1,70E+09	60,6573	50,778	51,2669
1,85E+09	60,53095	51,26855	51,377
2,00E+09	60,2995	50,53	51,24865
2,23E+09	59,79175	49,90085	50,5951
2,47E+09	59,57385	50,4506	50,71365
2,70E+09	59,23375	49,4096	50,21035
2,94E+09	58,87845	49,09125	49,8266
3,17E+09	58,59055	49,41825	49,8577
3,54E+09	58,1175	48,58025	49,2866
3,91E+09	57,63955	47,859	48,7876
4,28E+09	57,1992	48,1268	48,7071
4,65E+09	56,58075	47,37105	48,08465
5,02E+09	56,10185	46,60655	47,6296
5,61E+09	55,3148	46,0615	46,9881
6,20E+09	54,42325	45,5941	46,35435
6,79E+09	53,47705	44,9605	45,66455
7,37E+09	52,4231	44,12725	44,86065
7,96E+09	51,37295	43,78935	44,29565
8,89E+09	49,64195	42,0548	42,75855
9,82E+09	47,8316	40,49985	41,32945
1,08E+10	46,0157	39,51285	40,08255
1,17E+10	44,3652	38,11275	38,66885
1,26E+10	42,6749	36,75575	37,39495
1,41E+10	40,26565	35,23515	35,49875
1,56E+10	37,86595	33,0336	33,45755
1,70E+10	35,59315	31,8436	31,8873
1,85E+10	33,93145	31,66505	30,99235
2,00E+10	31,80845	27,79155	28,219
