# Supplementary material for: Integrating Complex Permittivity Measurements with Histological Analysis for Advanced Tissue Characterization
Source: Sensors (Basel). 2025 Apr 21;25(8):2626. doi: 10.3390/s25082626 (PMC12030891; doi:10.3390/s25082626)
Supplement: Supplementary file 1 [file sensors-25-02626-s001.zip › BrainGreyMatter_standard_e''.ods]

## Sheet: Hoja1
frequency (Hz)	Sample code
	12	13	14
2,00E+08	91,14405	59,20725	64,78085
2,23E+08	81,6465	60,9374	61,95925
2,47E+08	73,97055	62,33515	59,46845
2,70E+08	67,65035	52,0605	52,42835
2,94E+08	62,3923	41,86015	45,5557
3,17E+08	57,9238	42,1044	43,8565
3,54E+08	52,30345	44,3933	42,5115
3,91E+08	47,60215	32,74385	35,24805
4,28E+08	43,61695	34,8901	34,67445
4,65E+08	39,84055	32,3379	32,2204
5,02E+08	38,0264	26,46225	28,3184
5,61E+08	34,162	28,62625	27,8528
6,20E+08	31,9017	24,73995	24,8527
6,79E+08	29,6799	22,53075	22,917
7,37E+08	27,76095	24,14305	22,89605
7,96E+08	26,2052	18,7091	19,69915
8,89E+08	24,1003	17,63575	18,375
9,82E+08	22,52	17,12185	17,47665
1,08E+09	20,92495	16,45055	16,67945
1,17E+09	19,8746	16,6282	16,00145
1,26E+09	19,3114	16,8139	15,72685
1,41E+09	18,3054	13,77475	14,1025
1,56E+09	17,501	15,2166	14,53255
1,70E+09	16,67325	12,59465	12,92565
1,85E+09	16,2402	14,4262	13,4212
2,00E+09	16,07875	12,0481	12,27625
2,23E+09	15,64585	13,0712	12,7406
2,47E+09	15,42965	12,85335	12,41935
2,70E+09	15,39915	11,62435	11,89505
2,94E+09	15,42065	12,7567	12,4212
3,17E+09	15,4787	12,43085	12,2729
3,54E+09	15,75035	12,9858	12,6607
3,91E+09	16,10945	12,33095	12,52035
4,28E+09	16,6005	12,8344	12,98535
4,65E+09	17,01365	13,61145	13,52765
5,02E+09	17,5361	13,50115	13,7808
5,61E+09	18,41705	13,99505	14,4461
6,20E+09	19,3144	14,56945	15,09165
6,79E+09	20,2482	15,34645	15,82505
7,37E+09	21,10345	15,8095	16,4409
7,96E+09	21,88175	16,5695	17,1681
8,89E+09	23,1818	17,21405	18,0535
9,82E+09	24,14495	18,36175	19,06805
1,08E+10	25,02545	19,1849	19,8462
1,17E+10	25,70865	19,74195	20,5304
1,26E+10	26,20545	21,11285	21,44425
1,41E+10	26,8004	19,9377	21,2798
1,56E+10	27,5643	22,55615	22,79635
1,70E+10	27,3442	20,89795	22,0367
1,85E+10	27,56085	22,16705	22,82005
2,00E+10	27,8392	22,8332	23,2999
