# Supplementary material for: Integrating Complex Permittivity Measurements with Histological Analysis for Advanced Tissue Characterization
Source: Sensors (Basel). 2025 Apr 21;25(8):2626. doi: 10.3390/s25082626 (PMC12030891; doi:10.3390/s25082626)
Supplement: Supplementary file 1 [file sensors-25-02626-s001.zip › BrainWhiteMatter_standard_e'.ods]

## Sheet: REAL
frequency (Hz)	Sample code
	12	13	14
2,00E+08	54,1546	36,73205	38,2091
2,23E+08	53,0466	33,22	36,0895
2,47E+08	51,9772	36,10515	37,27405
2,70E+08	51,0166	38,5276	37,8995
2,94E+08	50,78675	35,9001	36,24465
3,17E+08	50,37655	32,5674	34,43735
3,54E+08	49,7022	35,4636	35,68535
3,91E+08	49,3536	35,221	35,2478
4,28E+08	48,89235	32,0186	33,4822
4,65E+08	48,61365	35,82275	34,98355
5,02E+08	48,67445	33,484	33,9857
5,61E+08	48,0215	34,5182	34,21805
6,20E+08	48,18955	32,1135	33,2115
6,79E+08	47,6121	34,22015	33,94085
7,37E+08	47,4485	32,2294	32,90435
7,96E+08	47,15385	32,9004	33,10895
8,89E+08	46,8364	33,01585	33,00105
9,82E+08	46,48865	32,94175	32,85285
1,08E+09	46,2434	33,049	32,69195
1,17E+09	46,2579	33,0244	32,55335
1,26E+09	46,1181	32,63935	32,49415
1,41E+09	45,82685	31,29875	31,7613
1,56E+09	45,4623	31,8463	31,85285
1,70E+09	45,16545	31,06365	31,23985
1,85E+09	45,0496	31,4274	31,32075
2,00E+09	44,923	31,0283	31,26955
2,23E+09	44,51945	30,4253	30,72535
2,47E+09	44,261	30,96155	30,86055
2,70E+09	44,037	30,2614	30,49545
2,94E+09	43,74275	29,92925	30,1687
3,17E+09	43,4541	30,2896	30,24385
3,54E+09	43,14375	29,63365	29,8196
3,91E+09	42,7397	29,2698	29,5191
4,28E+09	42,4114	29,5937	29,53305
4,65E+09	41,90875	28,96065	29,0569
5,02E+09	41,64905	28,58885	28,83425
5,61E+09	41,11355	28,332	28,5023
6,20E+09	40,49855	28,17135	28,2229
6,79E+09	39,85685	27,81035	27,8361
7,37E+09	39,19205	27,41645	27,45345
7,96E+09	38,56295	27,29645	27,23945
8,89E+09	37,59885	26,4838	26,5692
9,82E+09	36,52595	25,7121	25,89725
1,08E+10	35,4052	25,18185	25,29095
1,17E+10	34,5088	24,63675	24,71475
1,26E+10	33,47715	24,0387	24,26225
1,41E+10	31,91705	23,4398	23,5214
1,56E+10	30,47035	22,27335	22,6027
1,70E+10	29,00045	21,80245	21,96275
1,85E+10	28,0118	21,6682	21,64175
2,00E+10	26,7504	19,8776	20,38245
