# Supplementary material for: Integrating Complex Permittivity Measurements with Histological Analysis for Advanced Tissue Characterization
Source: Sensors (Basel). 2025 Apr 21;25(8):2626. doi: 10.3390/s25082626 (PMC12030891; doi:10.3390/s25082626)
Supplement: Supplementary file 1 [file sensors-25-02626-s001.zip › BrainWhiteMatter_standard_e''.ods]

## Sheet: IMAGINARY
frequency (Hz)	Sample code
	12	13	14
2,00E+08	60,2603	29,7854	29,9082
2,23E+08	54,35295	33,69555	30,80145
2,47E+08	49,50565	37,41705	31,53775
2,70E+08	45,28805	29,88345	27,06135
2,94E+08	41,8542	21,60655	21,931
3,17E+08	39,034	22,84835	21,97095
3,54E+08	35,37815	26,7957	23,1461
3,91E+08	32,3801	17,3124	17,55425
4,28E+08	29,72355	20,18045	18,4228
4,65E+08	27,2036	19,21385	17,4502
5,02E+08	26,1282	14,00495	14,34775
5,61E+08	23,5352	17,29675	15,48385
6,20E+08	22,09955	13,96435	13,2781
6,79E+08	20,64635	12,86095	12,3544
7,37E+08	19,31515	14,5901	12,9238
7,96E+08	18,31055	10,103975	10,3952
8,89E+08	16,85885	9,72737	9,853785
9,82E+08	15,77895	9,74776	9,593315
1,08E+09	14,6563	9,57934	9,32429
1,17E+09	13,9204	9,8729	9,07737
1,26E+09	13,5386	10,14858	9,061355
1,41E+09	12,845	7,457725	7,61024
1,56E+09	12,34795	9,109045	8,386205
1,70E+09	11,704	6,77343	6,98967
1,85E+09	11,31675	8,504775	7,682635
2,00E+09	11,20915	6,4618	6,609395
2,23E+09	10,94895	7,27368	7,04713
2,47E+09	10,6864	7,31443	6,93088
2,70E+09	10,62285	6,11175	6,285695
2,94E+09	10,6455	6,92417	6,6964
3,17E+09	10,56855	6,77933	6,598975
3,54E+09	10,69085	6,899075	6,682895
3,91E+09	10,8698	6,2764	6,41467
4,28E+09	11,1334	6,68757	6,705945
4,65E+09	11,3042	7,042905	6,885535
5,02E+09	11,60355	6,774695	6,882265
5,61E+09	12,08	6,969645	7,095285
6,20E+09	12,56765	7,223725	7,36348
6,79E+09	13,0287	7,60247	7,62583
7,37E+09	13,51605	7,786175	7,845875
7,96E+09	13,9653	8,19958	8,19617
8,89E+09	14,734	8,383385	8,496715
9,82E+09	15,4711	8,95984	9,00815
1,08E+10	15,96175	9,43532	9,363725
1,17E+10	16,48935	9,728215	9,66725
1,26E+10	17,00815	10,45425	10,1527
1,41E+10	17,4574	10,032145	10,15045
1,56E+10	18,00925	11,258	10,8979
1,70E+10	17,9547	10,6786	10,6828
1,85E+10	18,1684	11,41625	11,2408
2,00E+10	18,4294	11,6826	11,52295
