# Supplementary material for: Integrating Complex Permittivity Measurements with Histological Analysis for Advanced Tissue Characterization
Source: Sensors (Basel). 2025 Apr 21;25(8):2626. doi: 10.3390/s25082626 (PMC12030891; doi:10.3390/s25082626)
Supplement: Supplementary file 1 [file sensors-25-02626-s001.zip › Fat_necrotic_e'.ods]

## Sheet: REAL
frequency (Hz)	sample code
	1	3	7	9	13
2,00E+08	10,10209	7,539375	10,431845	3,190885	3,62095
2,23E+08	10,108965	7,632795	10,496775	2,356805	-0,821666
2,47E+08	10,39865	7,967285	10,88942	3,14943	2,06765
2,70E+08	10,63384	8,22789	11,02747	4,07788	6,98687
2,94E+08	10,489385	8,243065	10,9998	3,349175	4,88934
3,17E+08	10,30787	8,069095	10,583135	2,47147	1,19165
3,54E+08	10,572275	8,29154	10,75539	3,359515	4,17039
3,91E+08	10,53908	8,40776	10,81875	3,380045	5,20345
4,28E+08	10,46608	8,41864	10,722735	2,51745	1,22479
4,65E+08	10,74329	8,50576	11,05513	3,511925	5,63598
5,02E+08	10,43649	8,42749	10,651375	3,0062	3,81889
5,61E+08	10,56822	8,4758	10,745415	3,33442	5,00136
6,20E+08	10,40257	8,374745	10,64613	2,707295	2,50785
6,79E+08	10,474035	8,472725	10,723585	3,36449	5,41639
7,37E+08	10,33916	8,380655	10,649635	2,77525	2,90187
7,96E+08	10,25377	8,37773	10,391675	3,0504	4,4513
8,89E+08	10,26792	8,3787	10,426985	3,13573	4,8002
9,82E+08	10,28486	8,41321	10,468265	3,18891	5,00305
1,08E+09	10,232605	8,366735	10,47094	3,18311	5,1266
1,17E+09	10,19601	8,301105	10,446505	3,17033	5,11558
1,26E+09	10,04255	8,24011	10,18749	3,12005	4,87244
1,41E+09	9,94702	8,20253	10,099595	2,84159	3,73436
1,56E+09	9,97457	8,1662	10,170065	2,993135	4,37318
1,70E+09	9,81551	8,100335	10,064785	2,87503	3,84092
1,85E+09	9,777065	8,033075	10,030735	2,898545	4,19416
2,00E+09	9,68317	8,017715	9,86382	2,935465	4,21884
2,23E+09	9,5952	7,91278	9,795695	2,76208	3,48799
2,47E+09	9,54962	7,89379	9,775555	2,93239	4,38569
2,70E+09	9,46128	7,8188	9,7165	2,88475	3,91777
2,94E+09	9,372275	7,744085	9,648375	2,75454	3,5071
3,17E+09	9,27151	7,69268	9,503295	2,88056	4,22857
3,54E+09	9,182735	7,61514	9,415495	2,769985	3,58016
3,91E+09	9,039675	7,535635	9,34379	2,784345	3,68069
4,28E+09	9,023265	7,4963	9,31206	2,920065	4,20437
4,65E+09	8,90397	7,396425	9,22097	2,74445	3,62512
5,02E+09	8,77606	7,31682	9,04266	2,77545	3,55784
5,61E+09	8,6601	7,217825	8,967065	2,782445	3,66461
6,20E+09	8,56473	7,11813	8,869325	2,795215	3,82087
6,79E+09	8,43831	7,021385	8,78457	2,69994	3,69754
7,37E+09	8,33274	6,92791	8,694885	2,651775	3,66561
7,96E+09	8,172065	6,82031	8,505315	2,61547	3,75447
8,89E+09	8,040145	6,709515	8,367155	2,59057	3,69185
9,82E+09	7,89807	6,58741	8,22063	2,47953	3,49174
1,08E+10	7,68198	6,41403	8,025705	2,318145	3,35655
1,17E+10	7,58489	6,336355	7,931085	2,279865	3,39509
1,26E+10	7,43446	6,220165	7,72482	2,23487	3,33984
1,41E+10	7,22359	6,070705	7,494415	2,241715	3,86835
1,56E+10	7,06346	5,887155	7,291675	2,02506	3,22882
1,70E+10	6,88063	5,76138	7,109565	2,045905	3,62271
1,85E+10	6,69937	5,629705	6,90561	1,90857	3,52424
2,00E+10	6,621105	5,50601	6,796175	1,8655	3,23099
